# Supplementary material for: Specialty detection in the context of telemedicine in a highly imbalanced multi-class distribution
Source: PLoS One. 2023 Nov 16;18(11):e0290581. doi: 10.1371/journal.pone.0290581 (PMC10653452; doi:10.1371/journal.pone.0290581)
Supplement: S1 File — (SQL) [file pone.0290581.s001.sql]

-- MySQL dump 10.13  Distrib 5.7.26, for osx10.10 (x86_64)
--
-- Host: localhost    Database: questions
-- ------------------------------------------------------
-- Server version	5.7.26

/*!40101 SET @OLD_CHARACTER_SET_CLIENT=@@CHARACTER_SET_CLIENT */;
/*!40101 SET @OLD_CHARACTER_SET_RESULTS=@@CHARACTER_SET_RESULTS */;
/*!40101 SET @OLD_COLLATION_CONNECTION=@@COLLATION_CONNECTION */;
/*!40101 SET NAMES utf8 */;
/*!40103 SET @OLD_TIME_ZONE=@@TIME_ZONE */;
/*!40103 SET TIME_ZONE='+00:00' */;
/*!40014 SET @OLD_UNIQUE_CHECKS=@@UNIQUE_CHECKS, UNIQUE_CHECKS=0 */;
/*!40014 SET @OLD_FOREIGN_KEY_CHECKS=@@FOREIGN_KEY_CHECKS, FOREIGN_KEY_CHECKS=0 */;
/*!40101 SET @OLD_SQL_MODE=@@SQL_MODE, SQL_MODE='NO_AUTO_VALUE_ON_ZERO' */;
/*!40111 SET @OLD_SQL_NOTES=@@SQL_NOTES, SQL_NOTES=0 */;

--
-- Table structure for table `sample`
--

DROP TABLE IF EXISTS `sample`;
/*!40101 SET @saved_cs_client     = @@character_set_client */;
/*!40101 SET character_set_client = utf8 */;
CREATE TABLE `sample` (
  `question_id` int(11) DEFAULT NULL,
  `body` text CHARACTER SET utf8 COLLATE utf8_unicode_ci,
  `category` varchar(100) DEFAULT NULL
) ENGINE=InnoDB DEFAULT CHARSET=utf8;
/*!40101 SET character_set_client = @saved_cs_client */;

--
-- Dumping data for table `sample`
--

LOCK TABLES `sample` WRITE;
/*!40000 ALTER TABLE `sample` DISABLE KEYS */;
INSERT INTO `sample` VALUES (47671,'كيف يمكنني استخدام جهاز Breast shells وجهاز niplette لاظهار حلمة الصدر علما باني في ابني الاول لم استطع ارضاعة طبيعيا بسبب صغر حجم الحلمه وانها مسطحه والان حامل واريد ان ارضع طبيعي في المستقبل هل الجهازين جيدين ومتى يمكنني استخدامه قبل الولادة او بعد وشكرا','Gynecology & Women Diseases'),(443815,'اكياس المبيض','Endocrinology'),(728883,'انا في بلاد غربة ولا اعرف اي طبيب عربي هنا احتاج للتكلم مع طبيب نفسي قبل ان يفوت لاوان لم يبقى لدي المزيد من الخيارات','Digestive System Diseases'),(1082755,'هل يمكنني التحدث مع طبيب نفسي كي يعالجني استحي للذهاب عنده و ليس لي المال الكافي ايضا فخيرا منه ان امكن له والله لا يضيع اجر المحسنين لاني فعلا اعيش في كابوس و افكر في الموت','General Medicine'),(1503405,'السلام عليكم ورحمة الله اعاني من الاعياء وخفقان في القلب وصفير في راسي يوميا وخوف وهلع شديد عندما تنتابني هذه الاعراض مللت من الحياة لقد عملت كل التحاليل الطبية للدم ولم يجدوا شيئا عندي لا اعاني من السكري او ضغط الدم ولم اجد من يشخص حالتي','Psychiatric Diseases'),(533447,'منذ سنتين وانا اشعر بحكه و جفاف في الحلق','Ear, Nose & Throat Problems'),(1501791,'لدي سؤال هل حقا عند تمزق الغشاء لطفلة عمرها عام او عام ونصف لاينزف لانه لاتوجد به اوعية وعند البلوغ فقط يحصل نزف ام هذا الكلام غير صحيح','Sexual Health'),(1544094,'لديه اوردة واضحة جدا في قدمي انا بعمر 22 ولست متزوجة لدي سلوليت او خط ابيض قليل جدا في قدمي ما سبب ذلك','General Surgery'),(505213,'سلام عليكم انا شاب عمري 20 سنة غير مختون راس قضيب لا يخرج بكامل اريد حال بدون ان اقوم بعملية ختان هل هناك طرق لاخرج راس قضيب غير ختان وشكراا','Sexual Health'),(1358957,'بشرتي تحسست جامد بعد استخدام غسول غارنييه و طلعلي حبوب صغيرة جداا لونها لون البشرة عادي و حبوب دهنيه و حبوب ع هيئة بقع حمراء و بشرتي اصبحت جافة','Dermatology'),(693335,'حدث جماع في ايام التبويض وبعد انتهاء ايام التبويض بثلاث ايام عملت سونار وقالت الدكتوره البويضه سليمه والرحم سميك هل هذا يدل على بداية الحمل','Gynecology & Women Diseases'),(1605078,'لديا امي مريضة لم تجد لكل الادوية الممنوحة من الطبيب لها اعراض تتمثل في صداع في الراس وجع في الرقبة و اسفل الظهر احيانا تتعرض للحمى غير قادرة على المشي رجليها ينتفخون دائما ويتعرضون في الشتاء للبرودة وفي الصيف للاحمرار في الاسفل فحوصاتها السريرية سليمة فا ما سبب في ذلك وطرق العلاج','Musculoskeletal Diseases'),(1310359,'اجريت تحليل دم وكانت النتيجة زياده في الدم اعاني الم في الراس وعدم الاتزان في جسمي تشوش في الرؤيه اذا تعالجت من الزياده هل يرجع نظري','General Medicine'),(1229080,'مارست الجنس الشرجي في ثالث ايام الدورة و انا عذراء و حدث القذف هل يمكن الحمل علما ان الدورة توقفت','Gynecology & Women Diseases'),(1388008,'هل المني في المرحاض يسبب حمل','Urology & Venerology'),(1462655,'زوجتي عدهة 27 سنة الوزن 41كغ غير حامل تعاني من برودة الاطراف السفلية بشكل مستمر حتى في اوقات الصيف تعناي من انخفاض في ظغط الدم فقدان الشهية خفقان','Internal Medicine'),(1516742,'اعاني من مغص مثل مغص الدوره يذهب وياتي ووجع في حلمه الثدي قبل الدورة ب اسبوع','Gynecology & Women Diseases'),(1108058,'اذا كانت الدورة غير منتظمة واستعملت دوفاستون لشهرين واخر 3 دورات كانت في 3 ديسمبر و 31 ديسمبر و20 فبراير متى تكون الاباضة وتحليل مخزون الاباضه 35 والبرولاكتين 23 عمري 38 س','Gynecology & Women Diseases'),(622171,'نسبه الحيوان30مليون ويوجد تشوهات بنسبه30 والدكتور كتب لى كرنفال وما فى تقدم','Sexual Health'),(1305849,'سكر صايم 105 ومفطر 133 وتراكمي 5 هل هذا طبيعي','General Medicine'),(1202092,'عند عمل سونار للرحم ظهر خط طويل ابيض لامع على طول الرحم هل هذا طبيعي','Gynecology & Women Diseases'),(78422,'كيف نمارس رياضة الجري بطريقة سليمة يعني ماهيه المدة والوقت والمسافة الازمة لذالك من اجل صحة نفسية وجسمية جيدة','Nutrition'),(525730,'ارتخاء فى كيس الصفن لا يصاحبه اى اعراض الم او اى شى هذا سبب يدعوو للخطوره','Urology & Venerology'),(104986,'عملت كحت وعينه وكان التقريرSIMPLE CYSTIC GLANDULAR ENDOMETRIAL HYPERPLASIA WITH SIMPLE POLYP FREE OF ATYPIA فهل احتاج استئصال للرحم ام هناك علاج','Gynecology & Women Diseases'),(1269166,'ماهو علاج seidivid plus وهل هو مفيد للحمل','Pharmacology'),(1349427,'انتفاخ مكان اللسع مع احمرار وحكة شديدة','Sexual Health'),(1541019,'انا لدي ورم مثل الصوره في القضيب ماذا افعل','Urology & Venerology'),(372260,'يوجد حرقان والم شديد لا اقوي عليه اسفل مشط قدمي اليسري بارك الله فيكم ماذا افعل','Neurology'),(1404161,'ضيق ف التنفس بسيط الم فى الصدر ودوخه واحمرار ف العين وااعانى من نقص الحديد','Respiratory Tract Diseases'),(1180234,'دايما عندي وجع في عيني ومش بقدر افتح عيني دايما مع وجود زغلله ودوخه مستمره وعد الرؤيه بوضوح','General Medicine'),(1483246,'انا حامل في شهر الخامس و مدمنة على اكل البطاطس المقلية و يوم قرات ان البطاطس المقلية نؤر سلبيا على الجنين و تؤدي الى حدوث امراض كثيرة للجنين مع العلم اني انا اتناولها دائما','Gynecology & Women Diseases'),(657473,'السلام عليكم اعاني من تقصف الشعر وتساقطه وله اكثر من سنه ماطول شعري','Dermatology'),(1419013,'قبل يوم ظهرت بقعة بيضاء صغيرة بغين ممكن مساعدات وان تقول لي الحلول والاخطار ولاساب من فضللك','Dermatology'),(1426540,'انا اما ببص في المرايا وانا شادد ارداف الموخره عاي اخرها اري احيانا اري خرم صغير و بيضيق فهل كده الدبر تمام ولا واسع ملحوظه كان دخل حاجة في الدبر صلبه بس رفيعه ارفع من عقله الاصبع','Urology & Venerology'),(1238509,'اشعر بنغزات في المبايض في جميع الاوقات بوجود دورة شهريه وبدون دورة ما هو السبب والعلاج','Gynecology & Women Diseases'),(66227,'يعاني ابني البالغ من العمر 14 عاما من تغير لون الجلد واغمقاقه عند ثنايا الذراعين وخلف الرقبه فما اسباب ذالك وما هوالعلاج المناسب له','Dermatology'),(152372,'عمري 37 سنة ولدي طنين في الاذمن 5 سنوات تقريبا وعملت تخطيط للسمع والدكتور قال لي الاذن اليسرى بايظه ولكني اسمع بها واعطاني دواء يسمى duxil علما بان المشكلة كانت استخدام عقار للملاريا يسمى بالموستريم 200مل بمعدل حبتين يوميا ومع الاسترس الكتير ما زال مستمر معي ولكني عندما اكون مرتاح البال نسبة الطنين تقل كتير','Ear, Nose & Throat Problems'),(917419,'مرحبا عملت IVF وبدات بالبروجسترون امبول من قبل ارجاع الاجنة ولحد الان اليوم ۱٥ يوم مر عالارجاع وتحليلي۲۰ ۷٨ واستخدم استروفيم ۱×٤ وسايكلوجيست ليلا وهايبور البارحة بدات بيه ومقو','Gynecology & Women Diseases'),(1486764,'اعاني منذ ايام من الام في الجهة الخلفية من الراس في المكان الذي تلتقي فيه الجمجمة مع الراس و اعاني من عدم التوازن في المشي و احيانا عندما يشتد الالم احس بضعف وخدر في الساقين و اليدين و دوخة هل هذه الاعراض من الانزلاق الغضروفي في الرقبة وهل يمكن ان تعالج فقط من خلال الجلوس والنوم في وضعية جيدة','Musculoskeletal Diseases'),(945935,'اعاني من جرثومة المعدة ارغب في معرفة الاكل القلوي','Digestive System Diseases'),(1124593,'بعض الاوقات اشعر بالم صغير خلف الراس والعين بالجهة اليمنى وكان الالم من العصب لقد قمت بعملية ازالة ورم بكتيري حميد منذ ٨ اشهر ما سبب الالم ماذا يجب ان افعل','Tumors'),(1338950,'زوجتي لديها تضخم الكبد وصل 18 والطحال 135 وتشعر ثقل ببطنها وكان شيء يهبط منها للاسفل ما تقيم ذلك وما العلاج','Internal Medicine'),(355843,'السلام عليكمانا زوجي يغيب عني عام كامل و يجي اجازة شهرين فقطهل هذا كافي لحدوث الحمل','Gynecology & Women Diseases'),(1295034,'انا بنت وغنذي في الساق من للخلف عروق خضراء وشعيرات حمرا هل عي دوالي وماعو الدوا المناسب ارجو الرد','General Medicine'),(255310,'اعاني من القشرة الدهني عند حك فروة الراس تتساقط القشرة وتساقط شعرايضن','Dermatology'),(994705,'انا تاخرت دورتي و لما حللت التحليل الرقمي طلعت النتيجه 6946 UI L هل هذا الحمل مع العلم انو الدوره متاخره حوالي 5 اسابيع اذا كان حمل هل النسبه جيده مقارنه ب 5 اسابيع و شكرا','Gynecology & Women Diseases'),(1224175,'جدتي كبيرة في السن تعاني من الزهايمر غالبا لا تنام وتنادي اكثر الوقت عن امها ولا تعي ما تقول ولا ما تفعل هل من دواء مهدئ او منوم ولا يضر بصحتها','Gynecology & Women Diseases'),(377010,'انا في مشكلة انا مارست الجنس مع حبيبي ولاكن بدون ادخال العظو ولاكن لااعرف اذا سال االسائل المنوي على المهبل هل اذا سال السائل المنوي على المهبل يحدث حدوث الحمل اتنمنى ان تردو','Sexual Health'),(675252,'سرعة القدف','Sexual Health'),(26648,'كيف يمكنني ازالة نقاط الدم المتخثرة في شرايين القضيب والتي تكونت نتيجة ربط العضو بالمناديل والمطاط لانني اعاني من سلس البول','Urology & Venerology'),(1602937,'ضيق تنفس شديد ولا ارتاح الا عند النفس العميق والتثاؤب ضيق التنفس مستمر والاكسجة ٩٩ وتخطيط قلب سليم لا يوجد سعال مستمر من اسبوع عملت عنلية تنظير سفلي علوي التهاب خفيف بلمعدة و','Respiratory Tract Diseases'),(285940,'لدي عسر بالهضم لاتخرج معدتي الا كل ثلاث ايام مع العلم لدي شرخ في فتحة الشرج اعاني من الام كثيرة عند الدخول الى الحمام','Digestive System Diseases'),(673501,'زوجتي اجريت تحليل حمل 4 مرات و النسبة تتضاعف لكن عند عمل الاشعه التلفزيونيه لم نجد شي ماذا نفعل لنتاكد انه ليس حملا داخل الرحم','Gynecology & Women Diseases'),(400675,'اين يوجد القاموس الطبي في التطبيق','Gynecology & Women Diseases'),(1073236,'انا جربت جميع الحبوب المانعة للحمل كلها سببت لي زياده وزن كبيره هل الابر صح مافيها ضرر سمعت تسوي عقم بعدين وهشاشه عظام وهل في حبوب معينه ماتسبب اعراض','Dermatology'),(1174495,'السلام عليكم عملت فحص منظار وطلعت اعاني من ارتجاء المرئ وافكر عمل عملية جراحية فتق حجاب الحاجز بس هل بعد العملية بعد سنين برجع المرض مرة ثانية','Digestive System Diseases'),(563730,'وجود حبة مثل حبة البازلاء لكن صغير و صلبة على الخصية داخل كيس الصفن لا تزاد حجمها و لا تنقص و موجودة من سنةهل هذه علامة لمرض خطيروهل كتلة المرض الخطير تزاد حجمها مع الوقت','Urology & Venerology'),(1291960,'تعرضت لاحتمالية الاصابة بمرض جنسي قبل ٤شهور قمت بفحص الاجسام المضادة بعد ٣شهور والنتيجة سلبية ماهو الفحص الذي يريحني ويعطيني النتيجة النهائية علما اني ما زلت اعاني من اعراض','Sexual Health'),(1481669,'امراض المسالك البولية','Urology & Venerology'),(1607632,'اشعر ما يقرب من ٣ بالصداع الشديد المفاجئ المتقطع يصحبه شئ مثل الغيامة على عيني و لكنها ليست غيامة لا استطيع وقتها ان انظر لاي شئ و ادراكي و تركيزي بيقلوا وقتها و اشعر احيانا مع الصداع بتنميل في اصابع يدي و قدمي و ان جسمي سايب و مفيهوش طاقة و ايضا اشعر بالغثيان و السكر و الضغط جيدين','Ophthalmology & Eye Diseases'),(96894,'انا اعاني من الخجل لمدة طويلة و اردت ان ابحث عن دواء للتخلص من الخجل فهل هناك دواء و ما هو الوقت الامثل لتناوله و هل هذا الدواء له مدة استعمال بعد التوقف عنها اعالج تماما','Psychiatric Diseases'),(1074725,'اعاني من انتفاخ في الجدار الدخلي للخد من الجهتين','Dental medicine'),(708373,'مرحبا عمري 22 سنة انا تقريبا منذ عدة سنوات متوقف عن النمو لا اطول ولا اسمن ولم تنبت لي لحية ابدو كطفل هل توجد تحاليل اعملها مع ملاحظة نبت شعر في عانةوالابط واحتلمت منذ الصغر','Sexual Health'),(1185516,'هل يؤثر دم الحيض على الرجل و اذا كان له تاثير سلبي على الرجل فا ما العلاج','Gynecology & Women Diseases'),(1148349,'كيف لي ان استخدم حبوب الاجهاض السايتوتيك في الشهر الاول من الحمل','Gynecology & Women Diseases'),(1573678,'مرحبا يا طبيب لدي 360مليون حيوان منوي في العينة 7ملل و 30 100 لا يتحركو هل هناك مشكلة هل استطيع الانجاب هل التحليل جيد','Urology & Venerology'),(318197,'الرشاقة والوزن','Nutrition'),(523344,'اجريت عمليه للغده من قبل سنتين كنتاخد جرعه التركسين 150 وبعد كم سنه طلع عندي الهرمون زائد والدكتور نزل الجرعه 125 مع هده الجرعه تغيرت الدوره وتلخبطت هل السبب جرعه الدوا او لا','Endocrinology'),(1249979,'سلام عليكم دكتور عندي اسهال حاد من اسبوعين وخاصة في الصباح واحيانا وسط النهار او في الليل مع الم في الامعاء قبل الذهاب الى الحمام مع العلم من قبل اسبوعين كنت اتناول مضاد حيوي','Digestive System Diseases'),(1321097,'طول العضو 10 11عند الانتصاب ومقبل علي الزوج هذا كافي ولا ارجع لدكتور متخصص وانا وزني 70كيلو مش سمين الاجابه بمصدقيه لو سمحت','Sexual Health'),(1203730,'حامل في الشهر الثاني وعندي سخونة كثيرة في يدي ورجلاي خصوصا ليلا حتى اني لا استطيع النوم هل هذا طبيعي وما الحل','Gynecology & Women Diseases'),(435047,'اليوم دخلتي وزوجي قام بايلاج بادخاله 4 سم او 5 هيك اشي وانا عم اتالم كثير وكانو اشي مسدود مع العلم نزل دم هل معناتو انفض الغشاء من الدم والانسداد هاد مع الاستمرار بيتوسع','General Medicine'),(670568,'حدثت مداعبات بيني وبين خطيبي وكان القذف بعيدا الدوره اتت في 1 1 من الشهر المداعبات حدثت في 23 1 ولكن نزل دم في 24 لم اعرف هو دم دوره لانه جاء ابكر وهل يوجد احتمال للحمل','Sexual Health'),(808662,'اختبار الحمل المنزلي ايجابي لكن الجنين لم يظهر في الايكو غرافي مالموضوع','Gynecology & Women Diseases'),(1367812,'خصيتى اليسرى اصغر حجما من اليمنى ولا اعرف من اى شء اتى هذا المرض ماهى اسبابه لاتجنبها وان تجنبتها هل ستظل كما هى او ستستمر فى الصغر ام تكون حالتها طبيعيه اريد اجابه تفصيليه له','Urology & Venerology'),(1581658,'ابلغ 20 تم تشخيصي باحتقان البروستاتا نصحني الطبيب باخراج المني كل 15 يوم و تجنب الاثارةالخ و منحني فقط مكمل غذائي و بعض مضادات الالتهاب هل اعالج نهائيا و ماذا افعل','Urology & Venerology'),(988457,'متزوجه منذ شهر ولم يحدث دخله بسبب خوفي وقلقي ولا استطيع حتي ان يلامسني زوجي مع العلم انه يحدث مداعبه كثيرا ولكن دون جدوى فعندما يبدا زوجي في الايلاج ابتعد عنه واصرخ ما الحل','Sexual Health'),(807812,'بنتي عمرهه شهرين هل اعطيها ماء للشرب','Pediatrics & Child Health'),(1365395,'تنميل في جزء اليمين في الجسم','General Medicine'),(342570,'السلام عليكم انا عند كسر فى الترقوة الايمن ولا اريد اجراء عمليه واشعر بالتحسن لاكن ليس العضام المكسور فى نفس المستوى','Musculosceletal Diseases'),(902267,'انا بنت وعندى الم شديد تحت باطى الشمال بالثدى وكنت سالت امبارح ودكتور هنا قالى لازم اتعرض جراحه لمتابعه الهرمونات بس اخد ايه لحد ماروح لدكتور بكره عندى الم شديد','Tumors'),(900221,'سلام عليكم هل زراعه الكبد حل جزي للشفاء والتخلص من داء ويلسوم','Internal Medicine'),(329567,'السلام عليكم ينفع اكل حبوب دالاسين قوته ٣٠٠ مع بروفين قوته ٤٠٠','Pharmacology'),(35535,'انا سيدة متزوجة و عندي رضيعتين اكتشفت مؤخرا انه لدي اربعة اثداء هل في ذلك اي خطورة على صحتي علما انني اشعر ببعض الالام تحت ابطي في بعض الاحيان','Gynecology & Women Diseases'),(1535705,'اشرب ovisitol شهرين عندي تكيس هل ممكن احمل عند نفاد الدواء مدة شهرين','Gynecology & Women Diseases'),(1478475,'انا عندي ورم ليفي بالثدي حجمه بيكبر وصل ل6سم عايزه استفسر عن سعر عمليه وجع ف منطقه الورم وم تحت الباط','Tumors'),(343709,'انا مريض سكري وعمري ٢٦ واستخدم الانسلين لضبط مستوى السكر سوالي هل لوجود المرض تاثير على بنية الجسم ومظهره حيث اني اضبط مستوى السكر ضبط تام حيث انه بعد الوجبه لا يتعدى ١٥٠ وقبلها ٩٠','Endocrinology'),(495278,'ما سبب ضيق ف التنفس والكحه ب احساس الخنق','Respiratory Tract Diseases'),(470866,'عندما صبغت شعري حسيت بحركة شديدة بفروة الراس وعند غسل شعري بلماء شعري اصبح يتساقط بشدة تراجاكم اريد منع هذا تساقط كيف انتضر ردكم بفارغ الصبر وتحياتي لكم','Dermatology'),(1414822,'افرازات وحكة قبل الدورة باسبوعين ماهي المشكلة','Gynecology & Women Diseases'),(1080974,'انا دورتي خلصانه من١٣ يوم ونمارس انا وزوجي العلاقه كل يوم عشان الاخصاب واحس بدوران واحساس بلتقيؤ خاصة ب الاكل ومو الدورة بعد١١يوم ممكن اكون حامل قبل هذا الشهر الدورة تقدمت ٤ايم','Gynecology & Women Diseases'),(1155088,'انا اشعر بالتهاب في المفاصل و اماكن اخرى في جسمي في الالتهاب خفيف ليس شديد','Musculoskeletal Diseases'),(679628,'انا فتاه عذراء عمري20 اعاني من الشعرانية والبثور وصف لي الطبيب ديان35 واندروكور50 ابدا بها خامس يوم الدورة لكن لم يحدد لي جرعة اندروكور والمدة هل استمر عليها مثل ديان 21يوم','Gynecology & Women Diseases'),(1577068,'بربط الزعل مثلا او العصبيه بان دراعي يوجعني ببقي في الموقف وانا كل تركيزي متجه لدراعي اهو هيوجعني مع ان بتبقي مواقف تافهه وببقي من جوه مش متضايقه ولا زعلانه وبمجرد ما افتكر الموقف افتكر دراعي وساعتها يرجع يوجعني واهزر واضحك عادي وافتكر يوجعني واصحي كل يوم الصبح طبيعيه وافتكر واوتوماتك اركز مع دراعي','Psychiatric Diseases'),(1522839,'الام المفاصل والارهاق الشديد','Musculoskeletal Diseases'),(1493458,'لما بدي اتبول بصير في وجع خفيف وما بنزل البول كامل ع ٣ مرات تا ينزل كامل البول وبنزل مع البول ماده لزجئه شو الحل وشكرا','Urology & Venerology'),(1562031,'كسل وخمول كره لجميع الاشياء حولي واكثرهم نفسي عدم الرغبه ف فعل اي شئ خوف ع اطفالي من نفسي سئمت حياتي فقدان الشهيه عجز تام عن اداء واجباتي المنزليه','Psychiatric Diseases'),(973897,'انا ابتلعت معجون الاسن ان السعودي سنسوداين الذي يحتوي علا 5 سيترات البوتاسيوم وفلوريد الصوديوم 1450ج م','Dental medicine'),(436957,'انا كسرت رجلي اليمنى عنق الفخد منذ اربع سنين ويوجد صفيحة الى اﻷن واﻷن تالمني كسيرن وتعيقني على الحركة وسببت لي ميلان في المشي صورتها العملية جيدة لايوجد مشكلة سالت معالج فيزيا','Musculosceletal Diseases'),(1191166,'خرج من مهبل زوجتي خيوط صغيره ذائبه بعد ليله الدخله هل زوجتي قامت بخياط البكره وعد اول ليله لم اشعر بضيق مهبلها ولم تتالم ولم ينزل دم من اول مره الا بعد 3 مرات نزل قليل من الدم','Sexual Health'),(958229,'عمري 26 سنة اعاني من ضيق تنفس مستمر ومتككر وغالبا من حساسية بالحنجرة واحيانا حموضة الم بالصدر منذ 3 اشهر ما احتمالية ان يكون ربو علما لا تاريخ مرضي له لدينا ولا صوت ازيز صدر','Respiratory Tract Diseases'),(1586301,'اشعر وكانه وجود جسم في حلقي مع وجود الم يذهب ويعود اصبح الامر مزعج بالنسبة لي هل هناك داعي لمراجعة الطبيب','Ear, Nose & Throat Problems'),(1163200,'اليوم 11من الدورة و اعاني من الام شديدة في الرحم علما اني عملت فحص و قالت الدكتورة لا يوجد اي مشكل البويضة سمكها 117والالام اليوم شديدة رجاءا افيدوني','Gynecology & Women Diseases'),(1143338,'There is a prominence of micro follicles in a moderately cellular sample but the overall proportion is insufficient for the diagnosis of a follicular neoplasm These features can also be seen in a hyperplastic nodule of a multinodular goiter clinical and radiologic correlation is suggested','Gynecology & Women Diseases'),(235938,'آجتني دوره يوم سبت وبحس مغص شديد لاكن بينزل دم خفيف وبحس بدوخه','Gynecology & Women Diseases'),(507849,'احس بحركة في المنطقه بين الخصيتين وفتحة الشرج في بعض الاحيان مثل حركة البطن اذا كنت جائع','Sexual Health'),(1488406,'زوجتي حامل توام مختلف المشيمه الاسبوع 15 تفاجانا بنزول ماء الراس لجنين A واخبرنا الطبيب بصعوبة استمرار الطفل A وامكانيه خسارة كامل الحمل واوصانا بمراقبه الحمل والمراجعه الدوريه و اخذ المثبتات والمضاد الحيوي ما هي نصائحكم ومهو توقع مسار الحمل','Gynecology & Women Diseases'),(973335,'السلام عليكم عمري54 سنة اعاني منذ شهرين تورم في في الكاحل والقدم والام في العالمين عند المشي او الوقوف من فضلكم بماذا تنصحني وهل هناك علاج طبيعي','Musculoskeletal Diseases'),(1098851,'السلام عليكم انا اخذت حبة فياجرا في الامس والان اشعر بصداع شديد وانسداد اذني اليمنى واحتقان في الانف وحس ضغطي مرتفع جدآ احس الدم يريد يطلع من راسي ما الحل السريع ارجوكم','Sexual Health'),(1312708,'اانا اجريت عمليه قيصريه مع ربط للرحم من شهرين وانا اعاني من الاكتام والباسور وانا مرضعه هل يمكن ان استخدم علاج Bekunis','General Surgery'),(921032,'ماسبب توزيم الرجل وانتفاخها عند بطة الرجل بعد تجبيرها من الكسر الطولي','Musculoskeletal Diseases'),(474533,'ماافضل علاج للرهاب وكم الجرعه والمده وكيف يتم التدرج في ترك الدواء','Psychiatric Diseases'),(1072588,'عندي تشقق في اصابع يداي الاثنتين فقط في راس الاصابع ازدادت سوء وخشونه في ايام الشتاء بماذا تنصحوني كي اتخلص من هاذا التشقق وشكرا','Dermatology'),(1491773,'مغص مستمر ودوخه والم في القفص الصدري والم في الظهر','Gynecology & Women Diseases'),(615747,'الم عضلات الاكتاف والقفص الصدري له علاقه بنقص فيتامين د','Musculosceletal Diseases'),(585038,'سلام عليكم الجنين متمركز في الجهة اليمنى هل يعني انهذكر','Gynecology & Women Diseases'),(1445665,'بعرف حامل في اي شهر اخر دوره كان يوم ١٤٤١ ١٠ ١٤','Gynecology & Women Diseases'),(966472,'انا امارس العادة السرية بكثرة فهل هذا سيؤثر على الجماع مع زوجتي','Sexual Health'),(423092,'لدي مشكلة بمفصل الفك ذهبت الى طيب وقام بتصوبر منطقة الفك وقال لي ان هناك تشوه بمفصل الفك وان الحل اما عملية جراحية او العلاج الطبيعي مع التقويم هل هناك دواء يساعد بالعلاج','General Medicine'),(1386893,'هل لديه علاج وماهو','Sexual Health'),(469525,'انا عمري35 وعندي حركة الحيوانات المنوية ضعيفة هل يوجد دواء وماهو وشكرا','Urology & Venerology'),(393583,'ما هو طول القضيب طبيعي','Urology & Venerology'),(915814,'سلام عليكم احس بضيق في صدر واسمع نبضات قلبي باستمرار مع وخزة في ضهر مع علم اني عملت تخيطط كهربائي للقلب وكانت نتيجة عادية لكني لم اعد انام في ليل مع اني احس بعروق راس تنبض','Heart Disease'),(1135892,'اشعر بالم اسفل البطن من الجانب الايسر','General Medicine'),(1544034,'هل يمكن استخدام دواء ليفوفلوكساسين لعلاج التهاب البربخ المزمن','Urology & Venerology'),(269740,'طفلي ذو سنة ونصف يعاني من زكام منذ5ايام مع حرارة و انف مسدود وتعب وصوت غليظ مع العلم اني اعطيه primalanوalgifenوparacetamolما هي المدة العادية للزكام ومتى علي القلق و مراجعة الطبيب مرة اخرى','Pediatrics & Child Health'),(925510,'متى يكون شرب الماء بعد عملية الزايدة','General Surgery'),(867642,'السن45 كنت تفقد كل اسبوع 2كيلو لمدة شهرين على هذا الحال ثم انخفض معدل النزول كثيرا رغم المحافظه الشديده الى كيلو فى الاسبوع الوزن قبل الرجيم 112 الآن 87 لديها دوغه مستمره','Nutrition'),(883652,'لوولوىةةةىةواىةتاةواةتاىتتلاعتابتزمماريزم تزىزورزىوزىىروزىبياتزي','General Medicine'),(1107142,'Salam wa 3alaykom ana 3omri 21sana ladaya khotot ofo9iya boniya fi 3ono9i za3ijatni kathiran la a3rifo masababoha arjo minkom ana ta9olo lo ma sabab hadihi lkhotote','Musculoskeletal Diseases'),(1455405,'بنتي عمرها عامين لاحظت وجود لحمة فمهبلها فيها تقب صغير تحت فتحة البول وتنتفخ حتى تغطي فتحة البول','Pediatrics & Child Health'),(227310,'لو سمحت كنت عايزة اعرف اسماء مواد فعاله فى السوق المصرى و عايزة brand generic name ليها شكرا','Internal Medicine'),(490499,'زوجتي لا تصل للرعشة الجنسية ابدا ولا تعرف عنها شيء ولا حتى بالمداعبه في نقطة جي سبوت ولو حتى اطلنا مدة الجماع كثيرا ولا حتى بتغيير وضع الجماع لايوجد امراض و لدينا طفل','Sexual Health'),(534638,'اللتهاب في المراره','Digestive System Diseases'),(1225995,'انا ي دكتور انام الساعه 4الفجر اصحى 8ليا تقريبا 3ايام نفس الشي اول لو انام 4الفجر م اصحى الا العصر','Gynecology & Women Diseases'),(253834,'اذا كان مفصل الاصبع تعرض الى التواء وصار فيه ورم كم يوم يلزمه لازالة الورم','Musculoskeletal Diseases'),(1375255,'هل حبوب اريليكس منشطه','Pharmacology'),(1441729,'اسهال امساك الم اريد معرفة اانتيجة','Digestive System Diseases'),(561767,'كيفية علاج لزوجة السائل المنوى علما انه بعد التحايل للسائل المنوى تبين انه لزج الحيوان يصل فى 80 دقيقه','Urology & Venerology'),(1630042,'شعرت منذ سنتين بتساقط شديد في شعري ثم زاد قليلا و ظهرت فراغات في السنة الموالية ذهبت الى الطبيب فوصف لي Ecrinal لكن بدون فائدة فتوقفت عنه ولان اصبحت الفراغات تزعجني علما ان توعية الشعر تغيرت كان شديد الرطوبة والكثافة فاصبح متقصف و هش هل ممكن يكون سببه نقص حاد في فيتامين و انا سكت عنه','Dermatology'),(1199138,'قدفت المني فوق مؤخرة خطيبتي ليس في دبرها مع العلم انها كانت ترتدي ملابس داخلية وباقي لها 8 ايام على بدايت الدورة الشهرية هل من الممكن ان تحمل مع انها لا تزال عذراء','Gynecology & Women Diseases'),(18495,'عندى الم بالحنجرة واشعر بها تتحرك وتقف فى وعنما اضغط على الحنجرة اشعر بالم خصوصا من الاجناب وايضا عنما انفخ فى شيء اشعر بالم او ابلع ريقى اشعربالم وكما لوكان هناك خراج بالحنره علما بانى مدخن بكثرة ولما ذهبت للطبيب قال عندك التهاب خفيف بالحنجرة لا تشرب شيء بارد جدا ولا سخن جدا واخذت نوعين من المضاد','Ear, Nose & Throat Problems'),(776086,'في البدايه كنت احس بالام وكانو شي واقف في معدتي وبعدها جاني اسهال وبعدها جاني غثيان وكانو معدتي مليانه وانا مو ماكله شي وحرقان فضيع واول ما اكل شي في البداية عادي بعدين تبدا','Digestive System Diseases'),(1125049,'انا لم اقوم بعلاقة جنسية لكن فحصت نفسي ولم اجد غشاء البكاره مع العلم قديما نزل مني دم لا اتذكر السبب كيف اعرف اني خلقت بدون غشاء بكاره وهل اتزوج','Sexual Health'),(394069,'هل يمكن تصحيح حول العين خلال شهر واحد من ارتداء النظارة لطفله عمرها 5 سنوات تشخيص الطبيب طول نظر درجه ونصف درجه وربع وانحراف نصف درجه','Ophthalmology & Eye Diseases'),(1237952,'انا عذرء عمري ٢٩ سنة الدكتور وصف لي حبوب منع الحمل لعلاج حب الشباب اخذت الحبوب لمدة ثلاثة اشهر اخر مرة اتتني الدورة كانت في 26 7 2018 مااسباب تاخر الدورة هل من الممكن انقطا','Gynecology & Women Diseases'),(1304310,'شاب الانتصاب غير كامل واقل قوة عن الاول ما السبب هذا يسبب لي حالة نفسيه سيئه وشعور وافكار سيئه هل اعمل دوبلر للاطمئنان ولا ارجو رد يطمئن جزاكم الله خيرا','Sexual Health'),(1051975,'حامل بتوام في الشهر الثامن واعاني من الم شديد في ظهري كله خاصة عند النوم او الاستلقاء ارجوكم ردوا','Gynecology & Women Diseases'),(974773,'اسباب الوحام الشديد فانا لا استطيع الاكل و اشعر بالجوع الشيو القيء الشديد فما الحالحل','Gynecology & Women Diseases'),(611357,'السلام عليكم متزوج جديد وعايزين ناجل الحمل شوية بستخدم واقي ذكري لكنه مش بيمتع زوجتي اوي ايه الحل من غير ادويه منه حمل يعني الايام اللي مفيهاش فرص حمل','Gynecology & Women Diseases'),(858421,'كيف اتخلص من الرئحه الكريهه ف وجهي الحال ماهو','Dental medicine'),(1169607,'كيف اتخلص منه انا اعاني من مرض نفسي اتكلم مع نفسي كثيرا واضع نفسي في اي دور من مسلسله او اي موقف في حياة يحصل معي','Psychiatric Diseases'),(9190,'عندما اقوم من النوم لا استطيع التبول بسرعة يتاخر عندي البول وعتدما يخرج يكون بطيء او على شكل قطرات صغيرة ثم كبيرة ثم ينزل بشكل عادي','Urology & Venerology'),(573071,'انا اتجرحت فى يدى من فوق بسكينة بس عملت علامة بقالها٢٠ يوم العلامة ينفع اضع علية مرهم اسمة scaro ياريت حد لو سمحت يرد عليا','Dermatology'),(178740,'افضل علاج للاتهابات المعدة حيث انني استخدمة اميزول ورانتاج ونيكسوم ولم تفدني','Blood Disease & Hematology'),(714995,'سلام عليكم هل يمكن لي ان اصبح مرشدة في مستقبل بتوكيني ذاتيا يعني دون دخول في الجامعة او غير ذلك','Sexual Health'),(1435749,'اعاني من عدم استقرارا الدوره الشهريه و اليوم نزلت مني قطعه لحم لونه بني الى وردي مع الدم و انا لست في دوره الشهريه فما سبب','Gynecology & Women Diseases'),(1479277,'والدي تورمت اقدامه والساقين وعند الضغط عليه يخفت وعملت له عدة فحوصات وتبين ان الالبومين ناقص ويتناول العلاجات المبينة في المرفقات احد اطباء المسالك قال ناخذ له عينة من نخاع العظم واطباء قلب وباطنية وكلى آخرين يقولوا ما في داعي للعينة','Musculoskeletal Diseases'),(855912,'هل يمكن استخدام التحميلات الشرجيه ADOL 250 mg paracetamol لطفل بعمر 10اشهر','Pediatrics & Child Health'),(1423111,'سيلان في انفس اعاني منه امس','Ear, Nose & Throat Problems'),(856552,'وجود فيروس في الدم','Digestive System Diseases'),(1548848,'تناولت ١٨ حبة من دومبي ماذا سيحصل','Pharmacology'),(78816,'لدي حكة وليس حرقان في مجرى البول وخروج قليل من السائل الزج عند النوم','Urology & Venerology'),(1233877,'هل هناك ضرر من اعادة عملية جراحة الدوالي بعد 12 سنة علما انه دوالي درجة 4','Urology & Venerology'),(1352601,'اعاني من الم في الكلية اليسرى وخاصتة عن الاستلقاء على الجانب الايمن احس بثقل في الكلية اليسرى ويضايقني ذلك الشعور واضطر للاستلقاء ع الجانب الاخر او تغيير وضعية النوم','Urology & Venerology'),(1156844,'عمري 20 لدي اافرازات مهبليه مائله للاصفر ووجود حكه بسيطه بالخارج','Gynecology & Women Diseases'),(858995,'والدي كبير في السن و يعاني من سلس البول فهل يمكن علاج التبول اللاارادي عند كبار السن','Urology & Venerology'),(1123579,'اعاني احيانا من الم في الصدر غالبا الجهه اليمنى والتفكير في اصابتي بامراض والموت هل انا مصاب بمرض نفسي وما هو','Psychiatric Diseases'),(621762,'ماهو احتقان الاعضاء الجنسيه','Sexual Health'),(886016,'انا احب شخص بكل المعنى ولكن عند رؤيتي لشخص كنت اتكلم معه سابقا احس بشعور غريب عندرؤيته لم افهم هل انا احبه ما تفسير هذا الامر مع العلم احيانا اغار عليه مع انه لا علاقة تربطنيب','Psychiatric Diseases'),(1302638,'انا تلقيت ثلاث ضربات على وسط راسي باليد جامدين حبتين ثم بحثت على النت لقيت ان الضرب احيانا يمكن ان يسبب ورم دموي من وقتها وانا قلقانة جدا فياريت تطمنوني','Tumors'),(1388812,'اعانى من خنقه او غصه اسفل البلعوم تصاحبنى دائما وتسبب خنقه احيانا وانا باول الشهر التالت واعانى مسبقا من ارتجاع المرئ','Digestive System Diseases'),(67437,'متي يرجع الرحم الى مكانه بعد الولادة القيصرية وكيف اعرف ذلك','Gynecology & Women Diseases'),(836517,'هل تنتقل الامونيا من الرجل للمني عند المراة وهل في علاج','Sexual Health'),(848016,'مرحباعانيت قبل يوم من ترهل في كيس الصفن مع الم في الخصيه اليسرى وبعد النوم والاستيقاض لاحضت ان كيس الصفن قد انكمش ولا عرف ماذا افعل','Urology & Venerology'),(1012984,'السلام عليكم انا مارست الجنس مع فتاة ليل وبعد اسبوعين جائتني الحمى و التهاب حلق لا ادري سبب تدخين او مبرد سيارة او اعراض ايدز عملت تحليل اليزا بعد 25 يوم وطلعت سالبة','Sexual Health'),(898218,'الغدد الكسوله هل لها علاقه بظهور حب الشباب بشكل دائم ومتفرق في الوجه والجسم','Sexual Health'),(1413607,'سلام عليكم الوالده تحتاج لعلاج الغدة الدرقية خامله جدا وامس طلعت التحاليل وبسبب الاوضاع لم نذهب الا دكتور باطنية','Endocrinology'),(1571964,'هل ينصح به و ماهي اضراره','Nutrition'),(494110,'ارياد اسم قطره للاذن الملتهبه وتسباب حكه شديده','Ear, Nose & Throat Problems'),(802177,'ماهي المسافة بين فتحة المهبل وفوهة المهبل','Sexual Health'),(1128987,'عايزة اعرف مدة حملي بالاسبوع اخر دورة كانت يوم 1 نوفمبر 2017 انا حامل في تؤام','Gynecology & Women Diseases'),(390794,'السلام عليكم اعاني من انتفاخ في منطقة منتصف الركبة في البداية كان كبير والان الانتفاخ متوسط','Musculosceletal Diseases'),(225298,'عندي حساسية في انفي يسيل دائما كلما استحممت اريد دواء و شكرا','Ear, Nose & Throat Problems'),(1488639,'انا شاب عمري 17 طولي 160 اريد زياده طولي عن طريق مكملات غذائيه وفيتامينات ماهي الوصفه الطبية ارجوا المساعده بااسرع وقت','Nutrition'),(635043,'كيف يتم التغلب على الاكتئاب والرغبة في الانتحااار','Psychiatric Diseases'),(1526558,'هل ممارسة الجنس مع شخص واحد سليم جنس شرجي تسبب الايدز','Sexual Health'),(589130,'اجريت عملية وضع خيط في ناسور شرجي عالي منذ 12 يوم ولازال حتى الآن يخرج براز خفيف من فوهة الناسور هل هذا طبيعي','General Surgery'),(152842,'عمري 20سنه و11 شهر وزني56 كيلو وطولي 1645 سم اعاني من انخفاض الوزن وضعف لدرجه اني اتعب من مجرد صعود السلم او ممارسه اي مجهود لا استطيع ان اكل كثيرا او جيدا ما افضل وزن لي وكيف ازيدمن طولي وكيف ازيد وزني','Nutrition'),(1015212,'عمري 21 عندي نفخة في البطن وغازات وآلم واليوم خرج من فمي لعاب اصفر اول مرة وصرت احس بحرقة في معدتي ساعدووني','General Medicine'),(1329150,'كان في حبة صغيرة بقدمي اليمنى حكيتها وعادي ثاني يوم تورمت قدمي كلها ماعرت الامرا همية ضلت متورمة اسبوع ثم عاد طبيعية واليوم بعد ١٠ ايام تورمت مرة اخرةاجوكم ماهو السبب','Dermatology'),(1094213,'قمت بعلاقة مع صديقتي و قدفت بين فخديها لكن خائف ان يكون تسرب و ذلك بعد دورةب3ايام واخدت منع الحمل طارئة 120hقبل 24h','Gynecology & Women Diseases'),(1326432,'ولدت قيصريه وبعد خروجي من غرفة العمليات للتنويم اخرجو لي طفلي معي وبعد يومين قالو عنده نفص اكسجين بسيط وعطوني موعد له بعد شهر لمتابعة حالته لكن انا قلقانه ولااثق فيهم','Pediatrics & Child Health'),(467600,'انا شاب قضيبي عند الانتصاب يبلغ طوله 5 سم هل هذا امر طبيعي','Sexual Health'),(702689,'السلام عليكم اعاني من الام خفيفه متقطعه مثل الوخزات ناحيه القلبذهبت الى الصيدليه وشرحت له الامر فوصف لي Flatidyl وانها مجرد غازات وانا مشخص بنقص حديد ارجو المساعدة','Heart Disease'),(768045,'B HCG 0 3 uIU mI ماذا يعني هذذه النتيجه','Gynecology & Women Diseases'),(854547,'سلام عليكم انا شاب ١٩ سنة عندي مشكل حب الشباب كترت نمو الشعر خصوصا في الارجل و القدم و اصابع القدم اضن انا المشكل في هرمون تستوستيرون كيف اقلل من testosterone شكرا','Dermatology'),(796611,'السلام عليكم ان الطالب جامعي عندي مشكلة النسيان الفورية في الدراسة قصدي نسياني صار كتير واريد حل وماهي الاسباب للحل المشكلة','General Medicine'),(1358927,'اعاني من الام شديدة ووخز وتنميل في الاطراف والجسم وخاصة الساعدين وتعب وخمول عملت تحليل الدم والنتائج جيدة وعملت تحليل الكالسيوم والفيتامين د وكانت على التوالي 73 و8 كما ان البيليروبين مرتفع قليلا 13 هل نقص الفيتامين د يسبب هذه الاعراض وماهي مدة العلاج وما هو تاثير البيليروبين','Internal Medicine'),(1092994,'كيف اتخلص من غيرتي على زوجي من ابناءه من امراة اخرى','Psychiatric Diseases'),(332232,'يوجد آلم في كيس الصفن بعد العاده السريه بفتره قليله من الوقت ما سبب هذا الالم وهل هو مواشر لعارض صحي وللاسف من الممارسين للعده السريه بكثره','Urology & Venerology'),(752609,'انا فتاة 24 سنه امارس العادة السرية من سنوات عبر المداعبات الخارجية فقط لم ادخل اي شيء في مهبلي والان اشعر بالم في مهبلي ما السبب وهل فقدت عذريتي ارجو الرد بسرعة','Sexual Health'),(1541363,'هل العادة السرية تسبب الدوالي الخصية ام يكون سبب الدوالي هي مشكلة خلقية ارجوا التوضيح هل العادة السرية تسبب دوالي','Sexual Health'),(1373328,'اعاني من انكماش بطبلة الاذن اليمنى بسبب التعرض لضربة ادت الى انزياح بطلة الاذن بحيث لا يمكنني السمع من خلالها لكن الاذن اليسرى سليمة ويمكنني السمع من خلالها هل يمكن مستقبليا تاثر الاذنن اليسرى السليمة وعدم امكانيتي للسسمع نهائيا وهل يمكن علاج انكماش طبلة الاذن بالعلاج الطبيعي مع الشكر','Ear, Nose & Throat Problems'),(766063,'حكة الفرج','Gynecology & Women Diseases'),(1118902,'انا في عمر 24 اقوم بعمل العادة السرية فقط اثناء الاحتلام وطولة حياتي لم استطع عملها بقصد فقط الاحتلام هل عند التزوج سيحدث القذف عند الجماع بشكل طبيعي ام لا','Sexual Health'),(13798,'ياناس انا استئصلت الخصيه اليسرى قبل عشر سنوات لي شهر حاليا اعاني من كتفي لحد قدمي بسبب الالم من مكان الخصيه المستاصله احس بتشنجات وش الحل افيدوني','Urology & Venerology'),(278982,'هل يوجد حل جذري لصناع التوتر جراحي او ما شاكل','Neurology'),(148176,'الم وتقل في اليد اليمنى ما السبب ارجو اجابتي','General Medicine'),(1487869,'قضيبي طوله 16 سم لاحظت في الآونة الاخيرة نقصان حجمه ليصبح 14 سم ما سبب نقصان حجمه مع العلم اني لا اعاني من امراض','Sexual Health'),(1142443,'اعاني من الم من جهة الراس الخلفية اليسرى وخاصة عند الاستيقاظ من النوم و الالم يزيد ويضعف ويزول ويعود من حين لآخر وبعد 3 اسابيع عندي فحص بكالوريا وما عم احسن ركز بسبب الوجع','Internal Medicine'),(809740,'طلع عندي ارتفاع بهرمون Tshكانت نسبته 54 علما ان النسبه الطبيعيه لحد420 اخذت ثايروكسين لمدة شهرين وصارطبيعي والان بعد مرور شهر عله نهايه العلاج رجع ارتفع لنفس النسبه شنوالحل','Endocrinology'),(1315148,'ان مدمن اباحية و العادة السرية مند وقت طويل ما يقارب 10سنين عندي برود جنسي و انعدام الشهوة اريد ان اشترك في الجيم و اخد المكملات الغدائية هل ينصح بذلك اثناء التعافي','Sexual Health'),(549597,'احس احيانا بدوخة مع الم في الراس انا فتاة في 15 من عمري','General Medicine'),(1569059,'يوجد حرقان دائم فى مجرى البول والم عند التبول وتاخر الدورة لمدة ٥ ايام','Urology & Venerology'),(1532879,'دكتور انا من المعارضين للقاح للشائعات الكثيره حوله لكن الحكومه والعمل جابرني على اخذه واخذت اول جرعه فايزر ولا اريد اخذ جرعه ثانيه هل يضر هذا او يخرج لقاح من جسدي','General Medicine'),(724473,'هل صحيح اذ تنفست بنج تتخدر جسمك و اتقد الوعي','Dental medicine'),(425186,'الدوره تاخرت على زوجتي شهرين واخذت حبوب تنزيل دوره نزلت الدوره بتاريخ2015 5 8وقفت 5 22ولحد الان مانزلت معاوجود اعراض حمل وسويت تحليل منزلي اليوم طلع سلبي ماذا افعل افيدوني','Gynecology & Women Diseases'),(180802,'احسست فجاة ان وجهي بدا ينحف بشكل سريع وبانت عظمتا الخد بالرغم من باقي الجسم كما هو فلدي كرش وصدر ممتليئ بالدهون منطقة الخصر 106سم وكذلك الصدر عمري 44 عاما اتناول دواء نورفاسك بشكل متقطع منذ 3سنوات ليس لدي سكر والضغط غير مخيف ارجو افادتي بحالتي هل هي بسبب الضغوط النفسية التي تعرضت لها مؤخرا ام بسبب دواء الضغط توقفت عن التدخين والكحول منذ9 اشهر','Heart Disease'),(1367315,'بقعة حمراء حول منطقت القضيب وحول هذه البقعة حبوب وحكة شديدة ما هوا سبب وما هوا علاج وشكرا','Dermatology'),(786614,'Bipolar diorder','Psychiatric Diseases'),(30651,'ماذا افعل مع اولادى سن طوع سنوات ذكور ويعانون من الاسهال والقئ والحراره واعطيتهم بمراجعة الطبيب بانتوبرازول وكلاسيد وفلاجيل كعلاج للجرثومه المعديه ولا جدوى والشكوى متكرره مع القئ علما بنظافة البيت','Internal Medicine'),(1389866,'تجيني حكه البقع منتشره بكل جسمي طبعا الآثار الحبوب كلها سودا كنت اعاني من سمنه مفرطه منتبهت لها الحين ٥ اسنين ياليت الحل ارجوكم وتسود الابط ارفقت صوره دوا دكتور كتبه بس مفاد','Dermatology'),(1575751,'نغزات مؤلمة في القلب عند النبض وفي وضعيات معينه قد تكون ضاغطة على القلب','Heart Disease'),(139256,'السلام عليكم لدي الوالده حفظها الله مريضه بالسكري وتبلغ من العمر 55 ولديها جرثومه المعده والقولون وقد تم علاجهما ولله الحمد منذ فتره قصيره ولكن قبل اسبوعين اصبحت تحس عندما تاكل اي اكل ولو كان خفيفا في وجبه العشاء تشعرعند القيام لصلاه الفجر بتجشوء ثقيل جدا والم عالمعده وكانها قد تناولت طعاما دسما وهذا يضيقها جدا فما السبب جزاك الله خيرا','Digestive System Diseases'),(1366608,'متى يمككني ان ادخن او اشرب القهوة بعد اكل مضاد حيوي لعلاج جرثومة المعده دخان','Digestive System Diseases'),(1252747,'وضعت التقويم الشفاف في بلد و متابعته في بلد آخر رغم ان هذا البلد الذي اسافر اليه لا يوجد فيه هذا النوع من التقويم','Dental medicine'),(254162,'انا تعرضت لاصابة حبل شوكي في الفقرة التاسعة والعاشرة قطنية وفي مشكلة عدم القدرة الجنسية ابدا هل يوجد علاج','Sexual Health'),(446365,'ابنى ولد فى اخر الشهر الثامن ووضع فى الحضانه وكان وزنه 1900 جم هو خرج الان من الحضانه ولكن تقريبا بنفس الوزن الذى ولد بهومشكلتى ان الدكتور طلب عمل اشاعه ايكو على القلب تبين','Pediatrics & Child Health'),(1155217,'انا اعاني من الم في العيون وحمة وطراش كم مرة والبطن طامة دايما معا مرارة في الفم ولفة راس من دون وجود اسهال ولا الم في البول','Ophthalmology & Eye Diseases'),(1557416,'حدثت مع خطيبي علاقه لاسف وتم ادخال القضيب ولم ينزل دم هل هذا يعني اني لست عذراء لم يدخل القضيب بالكامل','Sexual Health'),(658759,'ابنتي ١٥ عام لديها كيس دهني بالجفن السفلي من العين وذهبت لعدد من الاطباء ومع تعدد العلاجات ومنها قطرات وجيل مثل ديكسا جيل وغيرهم لا يزال الكيس الدهني كما هو ما الحل','Dermatology'),(498450,'ساعدوني يادكاتره الحين عندي افرازات بيضا وريحته مقرفه وكريهه منحرجه من هالموضوع واتمنى انكم تفيدوني بنصايحكم وتعلموني طرق اسويها في البيت وتنجح مابي اقول لامي او اروح للدكتوره','Gynecology & Women Diseases'),(1411761,'الدورة الشهريه طول مدتها','Gynecology & Women Diseases'),(1350396,'قرات العديد من المقالات العلمية والدينية والعلمية تقول ان لا تملك المراة منيا ولا تقذف شيئا عند الرعشة ولكن الدينية تقول ان للمراة مني شفاف وعليها الاغتسال من الجنابة فاحترت جدا بهذا الامر اتمنى المساعده ان امكن وشكرا','Sexual Health'),(1048798,'اريد وضعا يثار فيه البظر والمهبل في نفس الوقت مع الايلاج','Sexual Health'),(174130,'ما هو علاج الدوالي مع العلم اني اجريت جراحة','Heart Disease'),(475166,'علاج اجهاد العين','Ophthalmology & Eye Diseases'),(1317996,'السلام عليكم انا عندي حالة بصدري بحال الحلمة يكبرن و يصغرن يعني اذا كان الجو بارد عليهن او المسهن يصيرن طبيعيات و اذا كان حار يصيرن كبار ممكن تفسير من حضرتكم صايرلي ضيق نفسي','General Surgery'),(1009746,'تم اخذ ثلاث تحاميل فولتارين ١٠٠جرام في اليوم الواحد كيف اخرج السموم والجرعه الزاايده من جسمي','Gynecology & Women Diseases'),(1052745,'السلام ورحمة الله عملت حشو للضرس العلوي وعلاج للعصب قتل العرق بعدها كنت اشعر بالم عند الضغط على الخد فراجعت طبيب اخر اعاد نفس العملية من قتل وحشو ولكننى مازلت اشعر بنفس الالم','Dental medicine'),(8432,'ما الكائنات التي نستطيع تنميتها على البيئات التالية BA NA XLD SS MA وهل هناك بيئات اخرى','Laboratory'),(345213,'هل مرهم فيوسكورت يؤثر علی الرضاعه الطبيعيه ام لا','Dermatology'),(1130949,'اشتغلت منذ اربع سنوات لمدة 6 اشهر في ورشة ميكانيك وبسبب التلوث والاتربة مرضت عيناي لليوم اربع سنوات عيناي استيقظ وبها ثقل رموشي دائما تسقط ومتداخلة عالجت لثلاث اشهر دون فاءدة','Dermatology'),(1271151,'ابنتي عمرها ثلاث سنوات ونصف تشكو من التبول الاارادي في الليل وهي نائمة وفي النهار تحصر البول لآخر درجة من التحمل ما الحل','Pediatrics & Child Health'),(1297595,'السلام عليكم انا عملت تحليل هرمون الحمل تاني يوم الدوره طلعت 3048 هل نسبه طبيعية','Gynecology & Women Diseases'),(1079710,'العلاج السريع','General Medicine'),(264658,'امي لديها هشاشة العظام وصف لها الطبيب هده الادوية Fosavancedulastanplasceldin او تاخد حقنة كل سنة هل هده الادوية ستعالجها وهل الحقنة افضل من الحبوب جزاك الله خيرا','Musculoskeletal Diseases'),(268812,'هل صحيح ازالة الشعر بلحلاوة تموت الخلايا و الاعصاب الحسيه في المنطقه الحساسه','Blood Disease & Hematology'),(478904,'ما هو سبب تقرحات اللسان التقرحات علي شكل خطوط فاتحة اللون احيانا بيضاء و احيانا حمراء اعاني منها منذ سنين و هي','Dental medicine'),(519415,'ماسبب تذبذب مستوى الكرياتينين في الدم عملت فحص قبل ثلاثه اسابيع كان مستواه 16 وقبل اسبوع 078 وفي اليوم التالي كان 13 وهذا اليوم 008 علما بان سني 50عام ولايوجد عندي سكر','Urology & Venerology'),(66787,'هل توجد علاقة بين الم في الاسنان والمرض كالانفلونزا مثلا لاني انا عندما احس الم في بعض اسناني اصبح في اليوم الثاني مريضا','Dental medicine'),(650974,'س ع امجد 47 س اعاني من ضيق التنفس عندما انام على ظهريفاستيقظ فجاة وافتح فمي فارجع طبيعيعلما جميع الفحوصات طبيعية وخاصة القلبية عدا وجود تضيق 55 في شريان D1فماذا يكون السبب وشكرا','Heart Disease'),(931520,'هل من مشكلة اذا كان التبرز لاربع مرات في اليوم لمدة شهر كما ان الغازات كثيرة ثم ان البراز ليس متماسكا كثيرا وفي كثير من المرات اجد فيه بقايا اطعمة غير مهضومة','Digestive System Diseases'),(1022616,'السلام عليكم متزوج منذ اسبوع تم فض الغشاء منذ اول يوم لكن خلال هذا الاسبوع تم الجماع 5 مرات في كل مره تشعر زوجتي بالم في المهبل حتى بالمداعبه او ايلاج راس القضيب','Sexual Health'),(1613018,'صدري دائمآ اعاني من تنك واختناق مزمن ولم اجد علاج له','Psychiatric Diseases'),(1441357,'الم بدا في الساق اليسرى ومن ثم ويعد اشهر بدا ينتشر في اماكن اخرى في البداية كان في العظم فقط ثم انتقل للمفاصل ياتي ايام بشكل قوي وايام بشكل ضعيفلدي بكتيريا الكلاميديا في جسمي لكن اتعالج منها الآن لكن ما هي اسباب الآلام في العظام و المفاصل','Musculoskeletal Diseases'),(896224,'ترى اشياء في غرفة النوم','General Medicine'),(11701,'ما النسب الطبيعية لتحليل السائل المنوي للزوج من حيث الحركة والعدد واللزوجة او الالتهابات','Sexual Health'),(1023782,'هل من الممكن الاصابة بسرطان القولون في سن 18 لا يوجد احد من الاقارب يعاني منه','Tumors'),(857036,'اسناني ضعيفة وينتشر بها التسوس بشكل سريع مع العلم اني احافظ على نظافتها وزيارة طبيب الاسنان بشكل دوري فكيف احافظ عليها وهل من شئ يعالج التسوس ويقوي المينا','Dental medicine'),(628084,'هل الجهاو السونار ثلاثي الابعاد هل يبين لو في انسداد في قناة فالوب او تضيق','Gynecology & Women Diseases'),(461897,'لدي انحراف الحاجز النفي مع التهاب التهاب بل الانف ويوثر على العصب الخامس ما العلاج المناسب','Ear, Nose & Throat Problems'),(297888,'ما هو العلاج المناسب لحروق بزيت مقلي في منطقة الساعد واليد مع العلم ان الجلد فيه فقاعات واقوم بقشره بواسطة قطنة معقمة كل يوم ولا اريد ان يبقى ندبات او اثار منهومشكورين','Dermatology'),(319988,'اعاني من نزول قطرات شبيهة بالدم بنية اللون بكمية قليلة ولازال وقت على موعد الدورة تقريبا اربعة ايام علما اني تناولت هذا الشهر حبوب الياسمين لاول مرة وانا دورتي منتظمة واول مرة يحدث لي هذا الشي فماذا يعني ذلك','Gynecology & Women Diseases'),(1295692,'شهوة في الدبر لم تكن من قبل هل هذا يعني انني شاذ لكني كاره لها وعندما امارس العادة السرية تشتد الشهوة من الخلف هل يعني هذا ان زوالها مرتبط بالعادة السرية','Sexual Health'),(812678,'عندي هاشميتو واخذت ثايروكسين وصار التحاليل اوك بس انا انقص وزني كتير وصرت نحيفه وداىما ااصابع يدي وقدمي تنميل مستمر','Endocrinology'),(121130,'اخبرني الطبيب اني لدي تمزق بلغضروف الداخلي للركبه وطلب مني عمل اشعه رنين مغنطيسي فهل التمزق يحتاج الي جراحة او منظار ام انه يتم الشفاء منه بالادوية بدون جراحة','Musculoskeletal Diseases'),(33973,'ابنة اختي عمرها 15 سنة ووزنها حوالي 90 كيلو واجرت تحاليل والنتيجة لا شيئ كيف يمكن ان تتخلص من هذه السمنة','Nutrition'),(266142,'عملت ناظور معدة وطلعت النتيجة snake skin appearance ارجو تشخيص المرض','Digestive System Diseases'),(1403084,'انا اخر دورة عندي 20 مارس و عندي دوخة والم اسفل الظهر و الم في الثدي و الم اسفل البطن من يوم التبويض و عندي لعاب متغير مع العلم انني اعمل تحاميل utrogestan 200 mg','Gynecology & Women Diseases'),(1307175,'مارست الجنس مع زوجتي في ايام انقطاعها عن اكل حبوب منع الحمل هل ممكت يحدت حمل','Gynecology & Women Diseases'),(1635174,'اعاني من ارتفاع الضغط الحاد الذي تصل معدلاته الى 200 130 لكنني لا احس باعراض اللهم بعض التشنجات على مستوى الرقبة واحيانا الم في الراس فهل من علاج خصوصا انني ابلغ من العمر 35 سنة فقط','Internal Medicine'),(1150178,'والدتي عمرها ٥٨ وعندها ضغط مشت لفترة طويلة فانتفخ كاحل قدمها بدون وجود الم فيه هل للضغط علاقة بذلك وماالعلاج المناسب','Gynecology & Women Diseases'),(1344607,'شعري مقصف وهايش وخفيف بس ناعم مش خشن وفيه قشره كتير برضع','Dermatology'),(1141484,'يوجد تعنيد على التكسوتير اخذت نافوليبين وﻻ نتيجه اخذت جرعتان من موتكسانترون و ال وpsa عالي حوالي 400ما العمل','Urology & Venerology'),(1054042,'اريد فهم الفرق بن علم النفس و التنميه البشريه و هل التنميه البشريه علم خرافي ام نحن لا نهتم به و هل العلاج النفسي يلزم وجود معالج هل يمكن الاعتماد علي الكتب ارجو الشرح المفصل','Psychiatric Diseases'),(1424642,'ضهرت عندي في جدار القضيب بقع بيضاء فيها حكة شديده من 8 سنين واستعملت لها عدة كريمات وصفها الطبيب ولم تنفع علما انه اسماها حزاز ولم يحدد اي نوع من الحزاز هل يوجد علاج نهائي له','Dermatology'),(1560643,'مرحبا قبل ١٠ ايام شربت الكحول وبعد يوم كامل في الليل بدات عندي اعراض الارتعاش في اطراف قدمي ويدي وحدث عندي تقيؤ ولكن لا اشعر بالم في بطني الا عند الضغط عليها وهذا الاعراض اختفت في الصباح ورجعت في اليوم الثاني مع العلم انني لا اشرب الخمر دائما مرة كل سنتين او سنة هل انا مدمن كحول','General Medicine'),(1565116,'انا عملت تحليل fsh وطلع ٣٤٧ وعمري ٤٩عام هل ممكن حدوث حمل مع العلم الدوره غير منتظمه','Gynecology & Women Diseases'),(730230,'اجريت مع الرحم في 17 مارس و لحد اليوم هناك نزول دم قليل ذهبت للمستعجلات اجرولي فحوصات كل شيئ جيد لكن لماذا هناك دم علما انني اعاني من تكيساتالمبيض و ارتفاع هحليب','Gynecology & Women Diseases'),(340202,'هل يمكن مساعدتي ارجوووووووووووووووووووكم','Psychiatric Diseases'),(1472155,'مرحبا انا مريضة كورونا لكن الحمدلله اليوم الي ١٦ يوم بس اصلي وانزل راسي للسجود راسي بوجعني وبحس بشي بنزل من اخر راسي لمقدمة راس فقط وقت السجود','General Medicine'),(368134,'مولود جديد ولد يعاني من ضمورفي نمو الكف في اليد اليسرى عدد الاصابع كامل ولكن الكف قصيرة جدا اريد ان اعرف ان كان هناك علاج او جراحه ممكن من خلالها ان تصبح اليد طبيعية','Musculoskeletal Diseases'),(1334172,'بعد انتهاء الدورة الشهرية عند زوجتى حصل جماع واثناء الجماع نزل دم هل في خطر ع صحتي ممكن يعرضنى لمرض الايدز','Sexual Health'),(337081,'لدي انزلاق بالرقبة واشعر تنميل في يدي والرقبة ولسع مثل لسع الكهرباء وجزء من الوجه والاذن وسمعي خف وتشنج باليد والاصابع ماهو العلاج','Musculoskeletal Diseases'),(1332229,'انا لي ثلاث الشهور استخدم حبوب الزيراكتان ١٠ والحين بنص الشهر الثالث مع ان الشهر الثاني تحسنت بشرتي ولا صارت تطلع لي حبوب اما الحين تطلع لي باليوم حبتين كل يوم لماذا','Dermatology'),(818720,'اشعر بحكة على و حوالي الاعضاءالتناسلية كما بين اصابع يدي و بطني و يرافق ذلك حبوب صغيرة و جلد ميت بشكل كثيف في هذه الاعضاء','Dermatology'),(1408478,'حبوب وبثور بيضاء وآثار الحبوب','Dermatology'),(928792,'هل حبوب Ova max تسبب تاخير في الدوره الشهريه','Gynecology & Women Diseases'),(68612,'عندي ضعف شديد في الذاكرة وعدم التركيز ماهو الدواء لذالك','Pharmacology'),(684842,'اعاني من غازات واصوات من الامعاء بطريقة مزعجة ومحرجة حيث اني اصبحت اكره الذهاب للجامعه بسبب هذه الاصوات وقد جربت اليانسون والنعناع والبابونج و دسفلاتيبل بلا فائده','Digestive System Diseases'),(750598,'الم في رحمي','Gynecology & Women Diseases'),(1324940,'قمت بعملية زراعة الكلى قبل اسبوعين وقمت بممارسة الجنس هل ذالك يوثر على الكلى المزروعة','Urology & Venerology'),(1095686,'السلام عليكم','General Medicine'),(915679,'ماهي الصيغة الكيماءية لسلفات الخديد','Gynecology & Women Diseases'),(111662,'السلام عليكم ورحمة الله وبركاته عندي طفل من 3102011وكان نفاسي 33يوم وفي شهر 3 2011 ركبت لولب النحاسي ومن دا ك اليوم الي 23112012جتني الدورة بس مو زي ما يحكو غزيرة نورمل بس زادة المدة كانت6ايم بس الحين 30بشهر و هي لزالة مع العلم اني برضع رضاعة طبيعية هل هدا نورمل مع الشكر وا التقدير','Gynecology & Women Diseases'),(894559,'عندي الم في جانبي الراس و خاصة عند الركوع احس بالام شديد و عند لمس الجبهة','General Medicine'),(1160886,'السلام عليك يا حكيم انا عمري 26 سنة عزباء اريد ان اعرف سبب تعرق في اليل اذا لم اتغط اشعر بلبرد واذا تغطيت اعرق اريد اجابة شكرآ','Endocrinology'),(651487,'عدم القدف الى الخارح','Urology & Venerology'),(1021448,'السلام عليكمسؤال وارجو الاجابة عليه سمعت من شخص ان السائل المنوي يطفو على الماء يعني لو تم وضع السائل في كوب من الماء انا اعاني مشكلة ولكن مبارح رئيت جزء من السائل يطفو','Sexual Health'),(747014,'اسندت ظهري قليلا ووضعت ضوء مع مراه و باعدت قلييلا الاشفار الخارجيه فكانت هناك لحمه ورديه فاااتحه داخل فتحه المهبل لم ابعد الاشفار كبيره فقط رايت لحمه هل هذا هو الغشاء','Sexual Health'),(1038180,'وهل من الممكن ان ينتهي','General Medicine'),(1399797,'ضعف في الانتصاب سبب العادة السرية','Urology & Venerology'),(1279046,'لدي قولون عصبي واخاف من الموت كثيرا جاءت لدينا طفلة عمرها 3سنوات فجاة اخبرتني انني ساموت وامي ستبكي علي وزداد توتري وخوفي كثيرا ولم يعد لدي تركيز ابدا احس اني ساجن','Digestive System Diseases'),(451476,'مرحبا زوجتي تسال الشعر الذي ينبت في الرجلين ينمو ويرجع يدخل الجلد فلا يمكن ازالته الا عند ازاله القشره الخارجيه الشفافه فوقه وسحبه بالملقط ما الحل ساعدوه','Dermatology'),(472623,'ماهو علاج الخوف','Psychiatric Diseases'),(860911,'ماتاثير برمنجنات البوتاسيوم اذا بلعت','General Medicine'),(348986,'السلام عليكم انا ولدت من شهرين تقريبا لكن ولادتي كانت قبل اوانها يعني في الاسبوع 26 من الحمل ولدت بنت عاشت شهر و13يوم وتوفت رحمها الله لكن لما طلعت نتائج فحوصات المشيمة والحبل الصري وجدو انه كان منتفخ والمشيمة كان بها نزيف ولون ازرق فارجو التفسير','Gynecology & Women Diseases'),(707676,'انا فتاة في 18 سنة اعاني من ضيق في التنفس منذ حوالي سنة قال الطبيب انه فقر الدم اخذت العلاج و لازلت احس بالضيق ما العلاج من فضلك','Respiratory Tract Diseases'),(615429,'السلام عليكم اعاني من اصفرار في حشو السن الامامي هل من حل','Dental medicine'),(597078,'السلام عليكم ابنة صاحبتى كانت عندى من 3 ايام والنهارده عرفت انها مصابه بالجدرى هل يمكن ان تكون العدوى انتقلت لى او لابنى على الرغم انه ماكنش فى اعراض ظاهره عندها فى هذا اليوم','Dermatology'),(336447,'زوجي اجرى عمليه دوالي للخصيه بعمليه جراحيه من سنين ع جهه الخاصره اليسرى وبعد سنوات بدا يشتكي من الم مكانها كلما يشتم روائح كيماويه متل المطهرات والعطورات واجرىتصوير اشعه وتلفزيوني وتحتاليل ولم يجدو شي ومازلنا لانعرف سبب تالمه من الروائح مالحل','Urology & Venerology'),(917310,'السام عليكم كان لدي الم في فم المعدة ثم اعطاني الطبيب ليتادين والان انا اعاني من الم شديد في الجهة اليمنى بجانب فم المعدة','Heart Disease'),(1340580,'ميول لايذاء النفس و الانتحار','Psychiatric Diseases'),(701267,'متزوجه من 7شهور حملت بشهر ثاني شهر ونص ونزلت ودورتي مخربطه والها يومين مااجت عن موعدها والم حاد اسفل ظهر وبطن سبب','Gynecology & Women Diseases'),(1351282,'اشعر بالم ف الكتف اليمين ووارم واخدت ادويه كتير لكن مفيش تحسن','Musculoskeletal Diseases'),(1418269,'اعاني من انسداد الانف خاصه في الجهه اليسري واستخدمت اسبراي للحساسيه يقوم بفتح المجري عده ساعات ثم يزول واستخدمت ايضا حبوب علي اللسان ولا تفعل شيئا واعاني من عطس وسيلان في الانف واجريت جلسه محلول ملحي ولا يظهر تحسن مااسباب ذلك وماعلاجها','Ear, Nose & Throat Problems'),(453616,'ولدت بعملية قيصرية قبل سبعة اشهر واستخدم الان حبوب منع الحمل جينيرا سؤالي هو هل تسبب هذه الحبوب العقم وماهو الوقت المناسب للحمل الثاني','Gynecology & Women Diseases'),(294686,'ما معنى بطانة الرحم السميكة بعد انقطاع الطمث و ما اسبابها و ما علاجها','Gynecology & Women Diseases'),(1069126,'وجود البويضات صغير وكثيرة عند الاباضة في صورة سونار بعد اخذ كلوميد هل يحدث حمل','Gynecology & Women Diseases'),(833541,'كيف انزل اليوريا في الدم وانا اعاني من نزول في مستوى الدم وايضا اعاني من روماتيزم رثوي','General Medicine'),(1438348,'كاعاني من حرارة شديدة اثنائ التبول ولاكن عنما المس البول اجده عاديا مع العلم انها تحدث نادرا عندما ارتدي شئ ضيق وكنت امارس العدة السرية من زمان بشامبو ولاكن توقفة عندما شعرة بالم ووخز اسفل راس القضيب وبعد ثلاث ايام ذهب الالم لاكن الخز اشعر به نادرا','Urology & Venerology'),(1473283,'هل يحدت حمل و حجم البويضة 33 40','Gynecology & Women Diseases'),(34413,'ما المقصود بضيق اوانسداد الضفيرة اليمنى في القلب','Heart Disease'),(1353982,'الحسسية عند المراءة بعد الجماعة','Sexual Health'),(782421,'كيفية الوقاية من الضعف الجنسي','Sexual Health'),(953214,'دكتور انا صايبيتني حاله نفسيه اني ضعيف جنسيا ضعف انتصاب انا مش عارف كيف اعرف هل معي حقا ضعف انتصاب او لا','Sexual Health'),(391777,'نزول قطرات حليب في وقت التبويض هل ياثر علا الحمل','Gynecology & Women Diseases'),(1567834,'عملت تحليل اسمهhiv viral load hiv RNA by pcr والنتيجه كانت كده hiv by pcr quantitive less than 16 detection limit 16 ايه معناها بالظبط ولو هي سلبيه والفيروس غير موجود ليه مش مكتوبه negativeاو not detected ليه مكتوبه less than 16 افيدوني افادكم الله','Sexual Health'),(1615932,'هل عند افلات سلك تقويم الاسنان من الضرس الاخير للفم اكثر من مرة يؤثر على نتيجة التقويم وهل هو عادي ام لا وشكرا','Dental medicine'),(1593669,'جسدي لديه رغبة بالجنس كبيره اكاد امنع نفسي مهما حدث كلما احاول لمسه يبدا رحمي بالانقباض والشهوه ومحاولة اشباع رغباته الجنسيه افشل في كل مره امنعه من العادة السريه التي امارسها من٦ سنوات وانا الان ساجن الم اشبعه','Sexual Health'),(328368,'انا لا استطيع الاكل الا بعد الاستيقاظ من النوم فورا اما بعد ٢٠ دقيقة فلا استطيع واحس بفتات الطعام كانه يخنقني حتى بلع اللعاب احيانا واحينا احس بالموت فما هو السبب وهل من علاج','Ear, Nose & Throat Problems'),(350932,'السلام عليكم هل من الممكن الشفاء التام من مرض ابيضاض الدم النقوي المزمن CML وهل هناك حالات شفيت منه في تاريخ الطب الحديث','Blood Disease & Hematology'),(414334,'قال الطبيب لي مفصل ركبتك اليسرى بحاجة الى جراحة منظار لان غضروف الركبة الداخلي به قطع وسني 25 عاما فهل توجد خطورة في جراحة المنظار هذه وما افضل طريقة للشفاء وشكرا لكم','Musculosceletal Diseases'),(1412519,'الدورة الشهرية متاخرة علي لها ٤٠ يوم اول مره تتاخر هكذا ويصاحبها اعراض انتفاخ في الصدر الام في العظام النفسية غير جيدة والبشرة متدهوره وارق والم اسفل البطن','Gynecology & Women Diseases'),(1089292,'لدي قرحة في الرحم هل لديها تاثيرات سلبية بعد العملية المقررة في شهر نيسان','Gynecology & Women Diseases'),(806002,'عندما امارس العادة السرية يكون شكل السائل المنوي مثل شكل السكر حبيبات متفرقة ولا لون له ما هو السبب','Sexual Health'),(1376374,'عند القيام من النوم في الثواني الاولى احس برغبة شديدة في البول ولكن بعد 10 ثواني الى 15 ثانية وخاصة عندما يكون القضيب مشدود على الاخر احسن بان البول دخل الى الداخل في البطن وما حولها احس ان البول انتشر على منطقة البطن ولا يوجد رغبة بالبول مرة اخرى مثل الثواني الاولى الذي استيقظ منها ماهي المشكلة','Urology & Venerology'),(728042,'دكتور قد استخدمت شفره حلاقه اختي بالغلط وحلقت العانه هل يسبب الايدز مع العلم كلانا سليمين','Sexual Health'),(1233846,'لو سمحت انا عندي قشر في شعري عامل طبقة في فروة الراس قشور لونها دهبي و لما بشيلة بيطلع بشعر كتير من بداية الشعر بقي في فراغات في الفروة عايز علاج للقشر دة و علاج يملي الفراغا','Dermatology'),(65407,'هل من الطبيعي وجود فتحة على حلمة الثدي وتحتوي مواد زات رائحة مميزة وبيضاء اللون','Gynecology & Women Diseases'),(1383198,'السلام عليكم انا عندي سكر نوع ثاني لما اقيس السكر قبل اكل ممتاز بس لما آكل خبز بر اقيسه بعد ساعتين يصير 200 عكس لما اكل رز او مكرونه مايرتفع كثير نفس البر او التوست الالياف','Internal Medicine'),(854109,'انا شاب عمري 16 تقريبا وطولي 169 هل طولي طبي هل من الممكن ان يصل طولي الى176 عند توقف النمو وشكرا','General Medicine'),(1512231,'هل يجب علي ان اقطع التدخين نهائيا خلال فتره اصابتي بفايروس كورونا ولا عادي لو دخنت سيجارتين يوميا مع قهوه عشان اعرف ادخل الحمام براحتي واخرج','Urology & Venerology'),(1020766,'عمري 31 ووزني 43 وطولي 1 67 5 وليس لدي صدر صدري صغير جدا غير بارز اوقات العادة الشهرية يبدا بظهور تم يختفي واي شيء اكله لا يظهر هل هناك علاج لذالك سواء نحافة او الصدر','Gynecology & Women Diseases'),(609704,'امساك مزمن','Internal Medicine'),(1438869,'حصل استفراغ بعد تناول حبة منع الحمل مارفلون انا اخذ الحبه الساعه ٥ عصرا وحصل الاستفراغ الساعه ١٢ ٣٠ ليلا هل انا بامان وعادي يحصل جماع بعد الطهر ام لا مع العلم انها الحبه الثانيه من الشريط وانا فليوم الخامس من الدورة وانا استخدم المارفلون من ١١ شهر','Gynecology & Women Diseases'),(517368,'السلام عليكم ورحمه الله وبركاته انا امراة عمري ٣٠سنه اعاني فجاة اصابني الخوف الشديدوفقدت شهيتي نهائيا من الاكل والحركه ووسواس شديد فلعقيدة الاسلامية فهل دواء البروزاك ٢٠سيفدني','Psychiatric Diseases'),(443268,'انا اعانى من ورم خبيث بالقاولون والكبد ومريض بداء السكري والضغط اريد معرفة الدواء المناسب لحالتى والطعام المناسب ايضا اريد الاجابة سريعا ولكم جزيل الشكر','Tumors'),(1005620,'هل لدواء الCipralex تاثير في عملية تاخير القذف عند الرجال مع الشكر الجزيل','Sexual Health'),(24072,'انا امراة لدي من العمر 48 سنه ووزني 89 اعاني من فقر الدم و دوران وضعف في النظر و الالم في من الركبه للقدم وارهاق واجهاد وكسل وتعب عند المشي كثيرا','Internal Medicine'),(733472,'في بعض المرات استفيق من النوم قبل الوقت المحدد بسبب وهن في ذراعي الايمن سؤالي ما سبب هذا الوهن وشكرا','General Medicine'),(44373,'هل اذا كان فيه اسهال وحكه هل انا مصاب باليدز ام لا وكيف اعرف اني مصاب باليدز انا وسوست بصراحه اني مصاب باليدزارجوءالجواب باتفصيل والامانه','Dermatology'),(1000015,'عندما احتلم واقذف اشعر بعدها بحبس بول وحرقان بول يرافقه الم شديد مالسبب لذلك','Sexual Health'),(636733,'السلام عليكم قبل عدت شهور بدئت اسمع او افكر في افكار كفر لا سيطرة لي عليها وفهمت انه وسواس قهري هل من علاج مضمون واكيد لهاذا المرض واذا نعم كم يستغرق علاجة تقريبآ وشكرآ لكم','Psychiatric Diseases'),(1468042,'نبض واهتزاز فى المخ خاصة من الخلف والشعور بالغثيان مع سرعه فى ضربات القلب ووهن عام للجسم','Heart Disease'),(1436402,'انا اعاني من الخمول وتاخر النوم والزعل على اشياء تافهه ولا اتقبل الكلام الثقيل','Psychiatric Diseases'),(288752,'والدي عمل صورة طبقية للجهاز البولي وكانت النتيجه كالتالي multiple rounded low density cortical lesions about 1 cm increase mesentry LN size 23 ureters dilation hydrocalcium in tow kidney مع العلم والدي ازال المثانى البوليه لوجود السرطان نوع A2 ارجو ايضاح النقرير اذا كانت هذه الخلايا ممكن تكون سرطانيه او لا وما هي احتمالات العلاج فحوصات الدم طبيعيه و و ظائف الكلى طبيعيه','Urology & Venerology'),(1432725,'اتعرض دائما الى حساسيه في الوجه واحمرار وقشور في بعض الاحيان احتاج الى وصفه طبيه تعالج هذه المشكه وشكرا','Dermatology'),(1109387,'هل الفتاة تفقد عذرتها اذا وقعت بشدة مع قليل من الدم والالم حتى لو كان عمرها12 سنة','Gynecology & Women Diseases'),(147408,'السلام عليكم هل يوجد علاجات حديثة للرنح المخيخي او هل يوجد شيء جديد في العلاج لهذا المرض بالخلايا الجذعية واذا اردتم الاهتمام نرسل لكم تقارير بالحالة العمر 35 سنة وشكرا','Neurology'),(190512,'كيف احمي نفسي من الاجهاض الحمل علما اني اجهضت قبل هاي المره بالشهر الثاني','Gynecology & Women Diseases'),(19230,'س ساشرح لكم حالتي عندما تكون لدي الرغبة الجنسية قويه والحمد الله ولكن عند المداعبه المستمره لفترة ١٠ او اقل وعند الرغبة بالجماع يحصل مباشرة قذف مجرد ادخال العضو ارجو افادتي بهذا المشكله وحل لها حيث بان لا احس بالمتعه والذه مع زوجتي حيث اني احاول كثير بسعادها وارضائها','Sexual Health'),(799686,'عندي فاره الثدي حجمها ٣×١٧ هل من الضروري ازالتها ام يمكن تركها وهل لها علاج غير الجراحه مع العلم اني متزوجه من سنتين ولم يحدث حمل وقد ظهرت من حوالي ٣ شهور','Gynecology & Women Diseases'),(716441,'جائتني سخونه ثم الم المعده و اسهال خفيف شخصت ب التهاب المعده من الطعام و اخذت levofloxacin ٥٠٠ حبه باليوم و اخذت اليوم وسبب لي الم شديد و غثيان هل اكمل ام استخدم فلاجيل','Digestive System Diseases'),(553194,'السلام عليكم انا عمري 60 عاما عند اجراء فحص السونار ظهر حجم البروستاتا 31ml فهل هي حالة تضخم وما هي نصائحكم حول الموضوع مع التقدير','Urology & Venerology'),(553621,'انا عندى 15 سنة سعات بحس بالوحدة والاكتئاب انا معنديش صحاب انا دايما بيفتكرونى لما صحابهم يسبوهم انا ديما البديل ماذا افعل','Psychiatric Diseases'),(1058605,'هل الاحسن في ايام الاباضه الجماع الايام ورى بعض ولا يوم اه ويوم لا','Gynecology & Women Diseases'),(506622,'انا حامل في شهري الثامن اعاني من حساسيه شديده من الاكسسورات في يدي حاليا ما الحل المناسب','Dermatology'),(47907,'السلام عليكم ما سبب ازدياد وزني بعد اجراء عملية تجريف خصيتين منذ ثلاث سنوات وانا عمري 71 سنة علماان وزني 100 كغ وطولي 175 سم واتناول الان حبوب فتامينات علما اني لااعني من الضغط او السكري ولكم جزيل الشكر','Endocrinology'),(1136667,'اريد انقاص الوزن الزائد ماذا يجب ان افعل','Nutrition'),(1498671,'هل يفضل او يمنع اخذ ال بيبي اسبيرين بعد اخذ الجرعة الاولى من اللقاح علما ان الشخص اصلا بياخد بشكل يومي حبة','Pharmacology'),(1053850,'الاعراض صغر بحجم القضيب حوالي 11سم عند الانتصاب وصغر حجم الخصيتين شعر اللحيه خفيف لا يوجد شعر صدر او خفيف نسبيا لا اعاني من ضعف انتصاب او قلة رغبة جنسية','Sexual Health'),(315437,'اذا ازيثرومايسين جرعة واحدة لعلاج الكلاميديا لن يخفي السيلان في الدم بعد علاج الكلاميديا بسنة و نصف سؤالي هل سيخفي السيلان ام لا ام انه سيظهر اذا كان موجود بالدم','Sexual Health'),(40895,'ظهور بقع بنيه فاتحه قريبه من الابيض فى اصابع اليد','Dermatology'),(1519957,'نبض باحزاء الجسم ويكون مؤلم اي بالبداية مثلا احس بالم بالفخذ ثم اضع يدي اجدها تنبض بشدة واحس بالشريان وايضا بالبطن او بالفك او بالرقبة لدرجة يضايق النفس لانه يختق حنجرتي الالم واحس بالشريان وهو ينبض باماكن كثير ينتقل النبض مع نوبات ضيق نفس علما اني لست نحيفة جدا فوزني طبيعي 64','Heart Disease'),(1494416,'الدورة متاخرة تقريبا ٢٠ يوم بس تجيني الآم بالذات في الجانب الايمن وللان مستمرة الآلام بس الدورة مو راضية تجيني حتى فيه مره تاخرت شهرين وبعدين جتني مرتين في الشهر','Gynecology & Women Diseases'),(150540,'السلام عليكم ورحمة الله وبركاته اعاني من وجود كيس زلالي في القدم اليسري ومنتفخ منذ شهرين تقريبا وبعد اجراء الفحوصات الرنين المغنطيسي والتحاليل والاشعة قال اخصائي العظام بانه كيس زلالي ولابد من استئصاله بالعملية الجراحية فسؤالي هل هناك من ادوية لعلاجه علما بانني مقيم في دولة قطر واذا كان يحتاج الى عملية اي البلدان افضل واي المستشفيات في العالم يفضل عمل عملية جراحية وكم تكلف علما باتتي سوداني وشكرا','General Surgery'),(584467,'السلام عليكم عملت صورة منذ فترة للجيوب تبين مشكلة بجيب باليمين وصف الطبيب بخاخ ولكن لم استفد احس بالم موسمي بالنصف اليمين ماهوالاجراء حتى لا يزيد الالم ولا يمتد للجيوب الاخرى','Ear, Nose & Throat Problems'),(1414310,'انا شاب عمري ٢٨ سنه غير متزوج بشكل مفاجئ منذ يومين لم يعد يحدث لدي انتصاب لا صباحي ولا ارادي حتى مع التحفيز مع العلم لدي وزن زائد واخذ دواء كونكور ٢٥ بسبب تسرع قلب جيبي ولكن وضعي منذ عدة ايام كان ممتاز ولدي الكثير من الرغبة وانتصاب عدة مرات باليوم ماذا علي ان افعل','Urology & Venerology'),(1174099,'انجبت طفلتي الاولى قبل سنة بعملية قيصرية نظرا لعدم مجيء الطلق والآن اشعر ان منطقة المهبل واسعة جدا ودائما مبللة بغزارة و اعاني من خروج الهواء باستمرار مع الاصوات','Gynecology & Women Diseases'),(49524,'حابة اعرف عن عملة ليزر العيون لقصر النظر مدة العملية وهل يسمح بالخروج مباشرة بعد العملية وما هي النصائح بعد العملية وقبلها','Ophthalmology & Eye Diseases'),(1091204,'هل التوتر يسبب المثانة العصبية وكيف علاجها','Urology & Venerology'),(1276433,'عند زوجتي صغر في حجم المبياض اخذت كلوميد لمدة خمس ايام صباح ومساء واخر حبة نسيت اخذها بعد ٥ ايام حصلت قساوة اسفل البطن تشبه التي قبل قدوم الدوره والى الان لها قرابة ١٥ ولم تخف','Gynecology & Women Diseases'),(729639,'السلام عليكمدي3مره اعمل فحص بول والفحص زي ماهو رغم االادويه وابر المضادالحيوي ومانفع Pus cells13 15 RBCells0 2 Epithelial cells2 4 Amorphous1 Uric0 2 Mucus thread few','Urology & Venerology'),(1608373,'اشعر بالم طفيف و ليس شديد يشبه الضغط على ضرسين خلفيين ولا الم عند الطعام او البارد او الحار او الهواء قمت بعمل حشوات لهذي الضرسين قبل خمس ايام يمكن و اشعر فيه بالالم ياتي ويذهب','Dental medicine'),(1219599,'فحصت بالجهاز عند دكتورة وتبين ان لدي تكيس في المبايض وعملت تحليل هرمونات هل النسب طبيعية واين الخلل testosterone 0 61 FSH 7 42 LH 3 13','Gynecology & Women Diseases'),(1592389,'السلام عليكم اعاني من نغزات في الصدر خفيفة و احيانآ ضيق تنفس خفيف يا ترى هل المشكلة من القلب او العضلات شكرا جزيلآ','Digestive System Diseases'),(939825,'اعاني من شرخ شرجي بالاضافة الى نت بارز امام فتحة الشرج وحبوب كبيرة منتشرة حول الفتحة وحول المهبل وبين الشفتين الكبيرين للمهبل فماهي العلاج','Digestive System Diseases'),(181976,'السلام عليكم و رحمة الله تعالى و بركاته انا شاب دو 19 سنة اعاني من التعرق المفرط فانا اتعرق بدون سبب حتى في فصل الشتاء مع انني لا اقوم باي مجهود ولقد قرات على النت انا هناك ادوية كتيرة هل تنصحونني ب Driclor لاني قرات عنه الكل يشكره و هو متوفر عندنا في المغرب ام هناك ادوية اخرى اكتر فعالية و شكرا و انا لا اريد الحقن','Dermatology'),(215376,'اعانى من ميل بسيط فى العمود الفقرى ونقص كالسيوم وانقباض فى عضلات الظهر ذهبت للطبيب واخذت ادويه وعملت جلسات علاج طبيعى وارتحت لمده 6 اشهر والان اعانى بالم فى الكتف الايسر والضلع الايسر باكمله فقط هل اقوم بعمل جلسات مره اخرى وماهو العلاج المناسب خصوصا ان الالم يومى وخصوصا عند النوم لدرجه انه بيصحينى من نومى','Musculoskeletal Diseases'),(1463743,'نغزات في الصدر الم يذهب ثم يعود الم شديد ولدية الالتهاب في الصدر القفصي','Heart Disease'),(1559956,'بعد اذنك يادكتور لو انا عندي ورم شمحي صغير بجانب الاذن مولده بي عملت عمليه جراحيه استئصال ورم شمحي اي الاعراض الجانبيه هل ينفع شفط دهون في حالتي ولا','Tumors'),(648727,'السلام عليكم سؤالي هو ما سبب تساقط الاسنان بشكل جزيئات من اطراف التاج السني بشكل حصو صغير مع العلم اني مدخن العمر ٢٨ وشكرا','Dental medicine'),(1267727,'بالنسبه لحمض الفوليك هل يعتبر 5mg كميه كبيره لتناولها في فتره الحمل للحامل في الشهر الاول وكم الكميه التي توصون بها','Gynecology & Women Diseases'),(1474563,'اعاني من الم في البطن','Internal Medicine'),(36571,'هل وزني مثالي ام لا فوزني 45 وطولي 158 وعمري 16','Gynecology & Women Diseases'),(915130,'الم اسفل البطن من جهة اليسرى ذهبت للمستشفي فعلو الجهاز المحوري قالو لايوجد شي','Internal Medicine'),(1062695,'اسباب انقطاع الطمث فى سن 55 سنة','Gynecology & Women Diseases'),(831449,'عندي رضيعة عمرها 11 شهرا اجرينا لها الاختبار الجلدي لمرض السل مدة اربعة ایام مكان الحقنة يوجد به احمرار متسع لكن دون اي انتفاخ ارجو من حضرتكم معرفة اذا کان هذا شئ طبيعي ام لا','Internal Medicine'),(383777,'انا عمري 30 سنة واجريت جميع الفحوصات الجنسية بعد علاقة غير شرعية بعد 40 يوم من العلاقة وكانت النتيجة نجيتف هل هناك احتمال ان تتغير النتيجة من نجيتف الى بوزتف وشكرا لكم','Sexual Health'),(1109897,'اريد علاج لتكيس خارجي في مدخل المهبل','Gynecology & Women Diseases'),(1124513,'لدي الم في الصدر والعظم عند اللمس من الجهه اليسرى ولا استطيع الجلوس واشعر بمثل الصعقات الكهربائيه بعض المرات عند التنفس او الحركه من امام الصدر وخلف الظهر ماذا علي ان افعل','Dental medicine'),(234590,'استخدمت بخاخ للشعر فاثر علي نفسيا مع العلم انه يحتوي علي عدة معادن كالحديد الزنك الفسفور املاح البحر وماهو العلاج','Dermatology'),(1453737,'انا متزوجه منذ سنه و٤ شهور حصل حمل بعد ٦ أشهر من الزواج ولكن حصل إجهاض مبكر للآن لم يحصل حملعملت قبل أسبوع فحص مخزون المبيض وكانت النتيجه 074 هل هذه النسبه قليلة جدا','Gynecology & Women Diseases'),(618069,'السلام عليكم انا حديثة زواج منذ ٣ اشهر واشعر بالم شديد اسفل البطن عند ادخاله للقضيب كامل ماهي المشكلة','Sexual Health'),(840723,'استفسر زياده','General Medicine'),(476589,'السلام عليكم و رحمة الله و بركاته اعاني من الكولون حيث اشعر دائما بتضخم و غازات و تجشؤ','Internal Medicine'),(456234,'اعاني منذ اكثر من سنة من تقرحات على جدار الخدين من داخل الفم استشرت عدة اطباء و قالوا لي انه مرض مزمن اسمه الزحار وصف الاطباء لي عدة ادوية و لكن نسبة التحسن ضئيلة جدا','Dental medicine'),(659061,'عندي حبه صغيره جدا خلف الرقبه اسفل جهت الظهر غير مولمه ومخوفتني والجراح يقول كيس دهني','Dermatology'),(726318,'كيف تفسر زيادة نسبة هرمون TSH الى 10 وهرمون PROLACTIN الى 22 مع العلم ان شكوتي هي التعرق من الكفين وبعض الكسل حديث الظهور وهل هناك اي دلائل خطر تدل عليه تلك الزيادات','Endocrinology'),(1385818,'كانت نتائج مخزون الحديد فيرتين 1 وهو محدد مابين 150 15 اما نتائج الحديد في الدم فهي 40 وهي محددة مابين 160 37','General Medicine'),(880086,'اليوم ذهبت الى الدكتورة النسائية وحكتلي كلو تمام الحمدلله ولكن الرحم مائل الى الخلف وانا اريد الحمل ماذا افعل اانتي في دولة اجنبيه ولم تعطيني اي عالج للحمل','Gynecology & Women Diseases'),(758199,'السلام عليكم انا خائفه جدا ظهرت لي حبوب صغيره جدا تحت الجلد لونها احمر مثل نقاط الدم تجي وفجاءه تختفي في يداتي ورجلي ماهذه','Dermatology'),(1071052,'انا اعاني من التبول ليلا و احيانا عندما اقوم بعمل ما لا استطيع التحكم بمثانتي و احس احيانا بالم في الجزء السفلي لبطني منطقة الحوض اخذ حاليا Ditropane دواء وجدته بالصيدلية و شكرا','Urology & Venerology'),(1160765,'اذا كان فوار','General Medicine'),(880984,'حملت فجاءة وكنت امارس تمارين علاج طبيعي في احد المراكز باستخدام اجعزة مغناطيسية لاني اعاني من انزلاق غضروفي في الفقراين الرابعة والخامسة اضافة الى شد في العمود الفقري هل في ض','Musculoskeletal Diseases'),(1410367,'اريد حبوب ايقاف الدوره لمده شهر مع العلم اني مركبه للولب لي سته شهور','Gynecology & Women Diseases'),(1436320,'لدي الم اسفل الظهر ومرفق لكم اشعه والنتايج اريد التواصل مع دكتور في السعودية مع العلم باني خارج السعودية','Musculoskeletal Diseases'),(970359,'انا بشتيكى من انى حاجه بتاكل تحت سنانى رحت لدكتور اسنان قالى انتى عاوز تنظف سنانك من الجير وتحشى درس كان محشى قبل كده وحشناه ونظفت وقالى اغسل سنانك كل يوم وبغسلها ايه الحل','Dental medicine'),(479692,'انا انسان تعبت من الشهوه والعاده السريه حتى وانا اصلي تاتيني الشهوه واتعذب اريد علاج يبعدها عني لاتقول لي مارس الرياضه او مثل النصيحه هذي اريد علاج','Sexual Health'),(770017,'علاج حبة الدمية','Dermatology'),(676392,'هل الانتحآر مرض نفسى','Psychiatric Diseases'),(5493,'كيف اقوم بتكبير القضيب بالطريقة السليمه وبدون اي مضاعفات','Sexual Health'),(1305381,'اعاني اكتءاب الصباح مند تلات سنوات كل يوم استيقض في مزاج جد منخفض احس بقلق تعب وغمة شديدة في الصدر لا اتحملها تناولت ادوية الاكتئاب مافي تحسن حللت فيتامين د وجدت 8 هل له علاقة','Psychiatric Diseases'),(1621214,'شربت حبوب مثبريم وصار عندي تحسس وحكه براس الاحليل وبعدها بيومين عملت تحليل TSBوالنتجيه كانت 14وتحليلPSVكانت النتيجه47 هل من ضرر','Dermatology'),(909413,'ابنتي فيها الشفة الارنبية هل لديكم طبيب جراح لكي يجري عملية لابنتي','Gynecology & Women Diseases'),(1450995,'السلام عليكم في احد الايام اثناء الدورة الشهرية استيقظت صباحا واحسست فجاة بزول دم شديد وكتل كبيرة جدا واحسست بالم بمنطقة الفرج كانه شي تمزق هل تمزق غشاء البكارة اجيبو يرحمكم الله لا اكاد انام من التفكير وتدمرت نفسيتي','Sexual Health'),(563979,'اريد علاج عن المسالك البولية','Urology & Venerology'),(1396807,'كحة جافة من الحنجرة بدون ارتفاع درجة الحرارة مستمرة من شهر او اكثر خفيفة وليست حادة تاريخي المرضي جيوب انفية لكن غير حادة','Ear, Nose & Throat Problems'),(1615875,'لو سمحت يا دكتور انا حامل في الشهر الثامن وعندي مشكله ان في تسارع ف ضربات قلبي شديد جدا مش بيخليني انام علي طول وبيصحيني من النوم مع الم في الكتف الايسر وبحس ان روحي بتروح خالص وبيقعد لمدة ساعه او اكتر بكتير ممكن هل ده ليه حل ولا طبيعي','Heart Disease'),(1271210,'اريد ممارسة الجنس الشرجي بدون اي مخاطر مع ولد واحد فقط لا اريد غيره لا يحب الواقي الذكري انا اسف بس دي الميول','Sexual Health'),(1520987,'حابه استفسر عن معدل سكر الدم الطبيعي للحامل بالشهر الخامس عند فحصه على جهاز فحص السكري شرائح البيتي','Gynecology & Women Diseases'),(1507406,'هل يظهر الحمل قبل الدوره بيومين مع العلم انه الدورة كل 30 يوم منتظمه والبويضه نزلت في اليوم 12 من الدورة وهل هناك علاقه بين الافرازات قبل الدورة بيومين والحمل','Gynecology & Women Diseases'),(659380,'اعاني من اضطرابات في التبرز احيانا اسهال حاد يستمر ثلاث اسابيع و احيانا اتبرز جاف تيبس مع الم شديد اثناء التبرز ايضا يستمر فترة','Internal Medicine'),(1484128,'احس بالتهاب فى اسفل البطن والمثانة واحيانا يظهر فى القضيب وحرقان احيانا فى التبول وعملت تحليل البول لا يوجد املاح كله طبيعى لم يريحنى شئ غير دواء الروتينكس مضادات الالتهابات وادوية احتقان البروستاتا لو تفعل شيئا لانى كنت اتناولها من قبل لتشخيصة باتحقان فى البروستاتا','Urology & Venerology'),(1184891,'اشعر بغثيان مجهول السبب من ٣ ايام يرتاح قليلا اثناء الاكل ويعود بعده واشعر بنفور من الاطعمة المطبوخة ذات التوابل والدسم وانفر من الروائح القوية سواءا عطور او روائح اخرى','General Medicine'),(1598812,'هل البياض البيض والكركم مفيد التخلص من شعر الجسم والوجه للابد ورجاء اخبرني بوصفات مكنها تخلص من شعر للابد','Nutrition'),(1557864,'ما هو الفرق بين التهاب جلد اليد والاكزيما','Dermatology'),(245208,'هل صابون يفيد البشره الحساسه ام يضرها','Dermatology'),(1433983,'استخدمت البيرثمين ثلاث مرات منذ شهر ونصف بفارق اسبوع بين كل مرة الحكة تقريبا اختفت ولكن ماتزال تظهر بعد الاعراض عن جديد بين اصابعي حبوب وفيها ماء والم بسيط وقدامي ماتزال ايضا يوجد بها الاعراض واحيانا اشعر شعور غريب احبه عند الاستحمام بالماء الساخن ويوجد بقع بيضاء في يدي','Dermatology'),(1269629,'هل الكومبو فيه عده اجيال يعني هل هناك كومبو جيل ثاني وثالث ورابع ام الكومبو هو فقط الجيل الرابع وكيف واحد يعرف تحليله من اي جيل مثلا تحليل hivcombi من اي جيل اجابه علسؤالين','Sexual Health'),(1613003,'اخر دوره شهريه لي ١٤ ٧ وحللت طلعت حامل والتحليل الرقمي الهرموني ١٨١ وبعد يومين صار ١٨٣ وبعد ٣ ايام صار ١٩٤٧ هل هو ضعيف او خارج الرحم مع العلم ينزل مني دم بني واحمر اذا اجهدت','Gynecology & Women Diseases'),(1287847,'متزوجة منذ 3سنوات ساقوم بعملية تلقيح الاصطناعي اريد معرفة المدة بين نزع البويضة و زرع الاجنة و هل يجب الراحة بعد الزرع و كم المدة','Gynecology & Women Diseases'),(396520,'لدي غدة درقية','Endocrinology'),(1636169,'قبل الانقسام المنصف يحدث تضاعف لعدد الكرورموسومات مثلا اذا كانت تحنوي على 46 سوف تصبح 92 بعد ذلك تنقسم الى خليتين لماذ يرمز للخليتين الناتجتين 1n ثم تنقسم هاتين الخليتين لانتاج اربع خلايا ويرمز لها ايضا 1n كيف اميز بينهم ومثلا لو كان في خلية جنسية فيها 8 كرورموسوم ماعددهابعد الانقسام بمرحلتيه','Sexual Health'),(1315601,'لدي حبة ازدادت في الحجم حتى صارت مثل حبة الحمص مرفوقة بتمزقات وجروح جلدية بجانبها في منطقة بين فتحة الفرج والخصية ارجوكم ماتشخيص هذا المرض وكيف اعالجه','General Surgery'),(1277577,'قمت بحادث دراجة نارية واصبحت اشعر بالم كثير في معصمي لمدة ١٥ يوم زال الالم قليلا و اصبح يؤلمني معصمي عندما افتح اصابعي وعندما ارجع الوسطى و لبنصر للخلف ووصف لي طبيب واقي معصم','Musculoskeletal Diseases'),(118626,'ما هو السبب المحتمل فى انخفاض وزني بدون اتباع اي رجيم او تغيير فى نظام الحياه','Sexual Health'),(1571492,'ماهو حل وجود العشرات من بكتيريا ساقي ملتصقة بعضلات وصفاق جسمي','Musculoskeletal Diseases'),(1422911,'عمري 23 سنة ووزني 66 وطولي 165 هل من الممكن ان يزيد طولي ام توقف لهذا الحد وهل توجد تمارين رياضيه تزيد الطول','Nutrition'),(828280,'اخذ جرعة ضغط الدم عن طريق الغلط من شخص سليم ما اثار الجرعة هل يتوجب مراقبة','Heart Disease'),(590891,'السلام عليكم اعطوني تحويل عشان يسون لي تخدير كامل عشان خلع الاضراس هل التخدير الكامل مضر علي لانه كل مره بيخلعون لي اتشنج','Dental medicine'),(954504,'ماهو الحل عند فقدان الانتصاب بعد القدف','Sexual Health'),(1133017,'الدورة الشهرية تاتيني كل ٣٠ او ٢٨ او ٢٩ لكن هالشهر تاخرت وتمت ٣٣ وحدث ايلاج قبل موعد دورتي بيومين هل ممكن حدوث حمل مع العلم بعد انتهاء العلاقه خرج افراز يشيه الشحم ولزج','Gynecology & Women Diseases'),(1407617,'تناولت دواء بريجليتون لتنظيم الدورة لمدة ٩ ايام واضطررت الى ايقافه لنزول الدورة اثناء اخذ الدواء في ٤ ٨ والى الان الدورة لم تتوقف وما زالت غزيرة فما الحل لايقافها علما انني لا استطيع تناول ادوية منع الحمل العادية لتاثيرها الشديد على جسمي وانا غير متزوجة وعمري ٢٧','Gynecology & Women Diseases'),(107382,'انا خصيتي اليسار فيها شي زاد لاادري ماذا هي وانا عندي كشف طبي في العسكرية ارجو الاجابة','Urology & Venerology'),(474155,'اشعر بحرقان بسيط فى الصدر بعد تناول لى طعام','Digestive System Diseases'),(1621725,'عمري 22 شخصني الدكتور بمشكلة التصاق جلدي وقال ضهرت المشكلة الان بعمرك ال ٢٢ بسبب اكتمال نمو العضو وقال لا انصحك بالتعديل قد يسبب التصاقات اكثر وتشوه هل كلامه صحيح وهل عملية فك التصاق الجلد قد يسبب قصر بالقضيب والتصاقات اكثر وتشوه كما قال الدكتور وهل لها اضرار للاحساس او بشكل عام انا قلق ساعدوني','Sexual Health'),(548438,'لدي تكيس في المبايض اصبحت الدورةتبدا بنقاط وبعدها تختفي اخذت porgestgen مدة خمسه ايام وبعدها نزلت وكذلك الشهر التالي وهذا الشهر هل تؤثر هذه الحبوب مستقبلا انا غيرمتزوجة','Gynecology & Women Diseases'),(1373131,'انا استخدم حبوب منع الحمل من ست شهور وسويت تحليل بعد الثلاث شهور الاولى وقالت لي الدكتوره اني اقدر استخدمها ثلاث شهور زياده واوقفها واسوي تحليل هرمونات بس ماقدرت اسوي التحليل ذا الشهر واليوم خامس يوم من الدوره سؤالي اقدر استخدم الحبوب شهر زياده والا راح تسبب لي مشاكل لاني ماابغى اوقفها ويصير حمل','Gynecology & Women Diseases'),(139594,'ما هية الطريقة الصحية لتبييض الاسنان','Dental medicine'),(930441,'هو جميع اطفال متلازمه داون يكون عندهم رخاوة بالعضلات','Pediatrics & Child Health'),(313794,'كيف تكون الاباضة','Gynecology & Women Diseases'),(965793,'عندما اريد ان اتعالج باسور او شرح شرجي الي اي طبيب اروح','General Surgery'),(56014,'اريداعرفاذافي تعارض باخذالادويةالتالية وهي asprin 100 مغ بين يوم ويم atervastatin 10 مغ بين يوم ويوم atenolol50 مغ يوميا hydrochlorothiaze25 مغ مرتين بالاسبوع omega 3 fatty acid EPA 180 mg DHA 120mgيوميا meloxican mobic 7 5mg مرةفي الاسبوع panadoljoint665mg عندلحاجة d3 مرةبالشهر50000iu','Pharmacology'),(1464493,'اعاني من شيء مزعج وهو اني اتالم بشكل كبير من اقل ضربة واخف قرصة احيانا تمازحني اختي وتضربني ضربة خفيفة لكنني اصرخ من الالم فتعتقد انني اكذب اذ تكون الضربة حقا خفيفة ولا يجب تؤلم لكنني لا امثل الالم ضربات خفيفة مثل ذلك توجعني احيانا مجرد ان امسك لحمي و اضغط عليه قليلا يشعرني بكثير من الالم','Musculoskeletal Diseases'),(208128,'قبل سنه وشهر ولدت واحسست بالآم في حلمة الثدي من ثاني يوم من ايام الولاده واصبحت عليها قشور قاسيه وكان من الصعب ان اترك طفلتي ترضع استخدمت زيت الزيتون لتليين القشور والحمد لله زالتولكن مازال الالم موجود حتى هذه اللحظه اتمنى المساعده جزاكم الله خيرا','Dermatology'),(60866,'اعانى من قشره ف الراس مع العلم ان شعرى جاف ولكنها كثيفه جدا ودهنيه واثرت ع شعرى جدا ارجو ايجاد حل','Dermatology'),(229058,'هل العامل الريزيسي يتورث من الاب فقط ومتى يكون خطرا في فترة الحمل','Gynecology & Women Diseases'),(77764,'لسلام عليكم هل بامكاني دهن بطني وانا حامل في 6 اشهر بزيت لوز المر الدي تحتوي تركيبته على الكاروتين و حامض السلسيك مادة الايمسولين والجليكوزيد الازوتي لوزين','Gynecology & Women Diseases'),(1218564,'معرفة نتيجة تحاليل','General Medicine'),(1234348,'توجد كتلة زهرية تقريبا ١ سم وتؤلمني عمري ٢٧ سنة متزوجة علما اني ارضع الآن وعمره شهرين','Tumors'),(458530,'اريد قراءه نتيجه تحليل السائل المنوى physical examination volume 1 5 ml color grayish white reaction alkaline consistency viscous liquifacation time 15 mins','General Medicine'),(781448,'تعبت ماهو علاج الرائحه التي تخرج من الدبر لان عندي توسع بسيط وفطريات واميبييا كولاي وبكتيريا ماهو علاج الرائحه اريد علاج مضبوط يقتلها','Digestive System Diseases'),(197842,'اجريت تحليل للغدة الدرقية لانى اعانى من تساقط الشعر و فقدت جزء بسيط من وزنى حوالى 4 كيلو فى خلال سنتين و كانت نتيجة التحليل هى t4 86 t3 121 tsh 418 فهل نسبة tsh عالية ام فى المعدل الطبيعى علما بان فى التحليل الخاص بالمعمل النسبة الطبيعية اخرها 42 و فى نسبتها عندى هى 418','Endocrinology'),(626261,'ماهو علاج تضخم القدمين عند مريض السكر علما بان تحاليل الكبد والكلى والقلب والدهون سليمه','Internal Medicine'),(1537646,'قضيبي نحيف من الوسط اثناء الارتخاء و اثناء الانتفاخ و لكن عند اكتمال الانتصاب يتعدل القضيب هل هذا بيروني ام انه شكل قضيبي الطبيعي مع العلم ان لا يوجد اي الم و ان هذه الحاله متلازمه معي منذ فتره طويله قد تكون عند فتره البلوغ','Sexual Health'),(363236,'ما هو علاج تطبل البطن','Digestive System Diseases'),(1492379,'انا فتاة لدي غشاء بكاره واسع الفتحة لذلك اضطررت ان اجعل يوم دخلتي وانا حائض وذلك لضمان نزول الدم ولكنني لم يلمسني احد في حياتي هل يعتبر هذا خداع لزوجي','Sexual Health'),(1405902,'هذا العلاج قبل الغداء ولكن متى استخدمه في شهر رمضان','Pharmacology'),(630853,'يؤلمني راسي كلما انام','General Medicine'),(1538980,'هل يعتبر الاحليل الغشائي المحاط بالمصرة البولية الخاريجة من غير قبض لهذه للعضلة الارادية هل يعتبر الاحليل مفتوح ام لا فان كان مفتوحا فعل يمكن ان يقال ان نزول اثر البول المقدر بقطرة او بلل يسير بعد التبول يعتبر طبيعا لنفاذية الاحليل الغشائي','Urology & Venerology'),(1544383,'خلعت اللولب منذ سنه وليس لدي اي مشكله ولن يصير حمل','Gynecology & Women Diseases'),(1026630,'هل يحدث حمل في اليوم الرابع للدورة','Gynecology & Women Diseases'),(954232,'هل الضرب على الظهر يسبب العقم','Sexual Health'),(736385,'يا جماعه انا تناولت 90 حبايه اوميجا 3 6 9 جرعه واحده وعايز اعرف ايه اللي هيحصل والحل وارجو سرعة الرد وشكرا','Pharmacology'),(50832,'السلام عليكم يادكتور وجميع الاخوان وبعد انا شاب عمري 35 سؤالي هو اني كنت فى الماضي انزل المني وانا جامعت مره ونزلت ولكن بعدها لم افعل شي يغضب الله ولكن صرت مدمن عاده سريه كل يوم افعلها لازم وتقريبا افعلها فى اليوم اربعه مرات وذات يوم اغواني الشيطان فعلت وجامعت بنت ولكن حصلت مشكله اجامع ولكن لم انزل وطولت فى الجماع وتعبت وبعدها ذهبت وفعلت العاده السريه ونزلت بيدي هذه المشكله يادكتور لماذا لم انزل المني عندما جامعت البنت هل هي مشكله يادكتور اما حاله مرضيه وعلما فيه ميزه انني اذا جامعت بنت اطول فى الجماع كثير يادكتور هل السبب هي العاده الخبيثه حسبي الله ونعم الوكيل يادكتور ارجوك ماهى المشكله ربي يعزك دنياء واخره وانا تبت لله عزوجل من العاده السريه وانا مقبل على الزواج بس خايف اطول فى الجماع واخاف انني لا انزل ماهو الحل وماذا تشير عليه يا دكتور الله يكرمك بالجنة واخيرا يادكتور كم المده التي اذا بطلت العاده السريه ترجع صحتي مثل الماضي واحسن وبارك الله فيك','Urology & Venerology'),(375382,'انا ام مرضعة و لكن وزن ابني تقريبا لا يزيد بصفة كافية حيث ان ابني ولد بوزن 3كغ و100غ و بعد 3 اشهر لاحظنا انه زاد بمقدار 1كغ و 100غ مع العلم اني امارس الرضاعة الطبيعية فقط','Pediatrics & Child Health'),(530242,'بنتي عندها ثلاث اشهر و 16 يوم هل يمكنني اجراء تمارين لتعويدها على وضعية الجلوس وهل يمكنني ان اجعلها تجلس بمساعدة مني لفترة قصيرة لتتتعود على ذلك و ماهي افضل التمارين','Pediatrics & Child Health'),(1419134,'اثار حرق على ظهر اليد واللون مش راضي يرجع ممكن حل بدون جراحة','Dermatology'),(1419023,'املاح قراءة تحليل املاح في الجسم','Internal Medicine'),(1021413,'اليوم موعد دورتي ولكن مانزلت وماعندي الم الدورة قبل اليومين حسيت بالم الدورة ومغص قوي ولكن مانزلت الدورة بل كانت افرازات البيضاء الكريمية واليوم موعد الدورة اختفت الم ماالسبب','Gynecology & Women Diseases'),(1607447,'اعاني من مشاكل كثيرة بالاسنان انا شايل ضرسين وعملت حشو عصب لضرسين ووالان اعاني من اكثر من مشكلة لا استطيع ان اكل بشكل جيد من الناحييتين لا يوجد الم باي ضرس ولكن عندما اكل لا استطيع الاكل جيدا وايضا عندي سنة واحدة تؤلمني عندما اشرب هل اعمل بانوراما ع الاسنان كلها وهل سوف تبين كل المشاكل','Dental medicine'),(1008980,'عدم تغير راؤحة البول هل يعني عدم وجود حمل','Gynecology & Women Diseases'),(1567866,'اعاني من الم اسفا عظمة الكتف الايمن يزيد اكثر عند الجلوس لوقت اطول خاصة ان كرسي الجلوس وقت الدوام ليس له ظهر اتمرن بعض الاوقات بالصباح تمارين خفيفة','Musculoskeletal Diseases'),(528410,'ماهي اسباب هبوط السكر المتكرر وما هي مضاعفاته','Endocrinology'),(722117,'يعطيك العافية دكتور عملت الترا ساوند وطلع معي تكيس هل بيروح مع العلاج التكيس وشو بتنصحني مع العلم انو دورة قاطعتني فوصف لي دكتور ميتفور لحتا تاتي دورة ويذهب تكيس','Gynecology & Women Diseases'),(383438,'مرحباانا اخذت كيوراتان isotretinoin لمدت 55 اشهر لعلاج حب الشبابحيث انه كان في وجهي وعلى اكتافي بعد اخذ هذا العلاج اختفى من وجهي واصبح يضهر على منطقة العجز trunk','Dermatology'),(1196377,'كم يبقى الايريتيبوتين بيطا في الدم','General Medicine'),(27061,'ابي يعاني من التهاب عظمي مفصلي في كتفه الايمن رثية رغم استعماله لمجموعة من مراهم الترويد والمهدآت منها الاقراص الفوارةالخ هو هل من علاج فعال','Musculoskeletal Diseases'),(1482746,'لدي ضيق في التنفس يصحبه خفقان في القلب وانقطع النفس عني مرتين ولكن في اول يوم فقط من المرض وبعد ذلك اشتريت فيرو 6 استخدمته مع بعض الطعام اللذي يعالج الانيميا ولم ينقطع عني النفس مره اخرى ولكن ما زال يوجد ضيق في النفس مع الارهاق والخمول وشحوب الوجه ونوعا ما خفقان في القلب عندما يزداد ضيق النفس','Heart Disease'),(1312770,'اجهضت بالشهر الخامس بدون تنظيف ولازال الدم معي الان ١١ يوم متى يتوقف الدم واطهر وهل الدوره تاتي بعد الطهر مباشره','Gynecology & Women Diseases'),(63756,'ماهي اسباب خروج الغازات من فتحتة المهبل بكثره وهل هناك علاج لهذة الحاله وماهو سبب ظهور رائحة كريهة للافرازات المهبلية ارجو الافادة مع جزيل الشكر','Urology & Venerology'),(1016313,'السلام عليكم انا حامل بنص الشهر الثالث هل من ضرر لو عملت ليزر للوجه','Gynecology & Women Diseases'),(954392,'هلتناول حبوب الفوليك اسيد قبل الحمل تساعد عل انجاب الذكور','Gynecology & Women Diseases'),(642831,'عندي التهابات مهبليه شديده مع حكه شديده تتكرر كل شهر تقريبا منذ الزواج من 3 شهور','Gynecology & Women Diseases'),(1516608,'انتفاخ البظر الدائم','Sexual Health'),(1351398,'اعاني منذ 5 اشهر من حرارة شديدة في الجسم وبالاخص في البطن والصدر والظهر والراس توقضني من النوم درجه الحرارة ٣٧ درجة ويوجد لدي الم في الصدر وكان شي عالق في الصدر ويوجد لدي كحه وفقدان الشهية عملت بعض الفحوصات كلها سليمة','General Medicine'),(819015,'هل يجوز استخدام مرهم بروكتوهيل بعد اجراء عمليه ازالة البواسير','General Surgery'),(628401,'ماهي سبب الغازات المفرطة يوميا هل لها علاقة بنوع من الطفيليات اذا صاحبها نقص بالوزن وبخر مستمر في الفم','Internal Medicine'),(598556,'ابي يعاني من الوزن الزائد الكرش وهو كبير في السن عمره 65 سنة وكذلك لديه الضغط و السكر والم في الكلية فما هي الطريقة المناسبة للعلاج','Internal Medicine'),(1202306,'اريد مضاد حيوي لخراج الشفرات الخارجيه لمنطقه الحساسه ورم ولما احسس عليه اجد كوره يناسب فتره الرضاعه والده من شهر قيصري','Gynecology & Women Diseases'),(490441,'ما هي عتامة الرئة وما علاجها بارك الله فيكم','Respiratory Tract Diseases'),(867421,'ابنتي عمرها 6 اشهر ونصف اردت ان اطعمها سيريلاك بالحليب فتقياته بعد 3 ساعات مع اصفرار الوجه وامساك وكذلك الحال مع الزبادي والحليب الاصطناعي هل هي حساسية ام ماذا','Pediatrics & Child Health'),(306412,'انا مريض بضمور العضلات دوشين ولا استطيع السعال فكيف اطرد البلغم او المخاط','Respiratory Tract Diseases'),(993067,'هل يصح استخدام closol spray لازاله الرائحة الكريهة والفطريات من القدمين وما هو افضل اسبراي لهذا الغرض','Dermatology'),(733253,'مرحبا السؤال نسائي شوية اريد ان اعرف هل انا عذراء ام لا و في نفس الوقت لم يتم لمسي من اي رجل فقط اشعر بعدم الراحة في انني لست فتاة','Gynecology & Women Diseases'),(930556,'تعرق شديد رجفه الجسم خفقان القلب شد براس المعده ضيق تنفس عدم تركيز خمول وارهاق وتوتر عمري ٢٤ وعملت فحوصات نشاط الغده الدرقيه وكلها سليمه ما السبب ارجوا المساعده','Digestive System Diseases'),(281510,'السلام عليكم دكتور انا متزوج حديثا فبعد الجماع الاحظ وجود كمية من السائل المنوي اسفل القضيب فهل هذا شيء طبيعي ام هناك مشكلة وماهو علاج ضعف القذف وهل الدوية الخاصة به تشترى بدون طبيب','Urology & Venerology'),(280562,'عمري 28 سنة اعاني من ضعف تدفق البول بعد العملية الجنسية فقط فهل هذا الشئ طبيعي او انه يدل على تضخم غدة البروستات','Urology & Venerology'),(528342,'السلام عليكم ورحمة الله وبركاته السؤال ده لاطباء القلب فقط ماهي اسم الاشعة التي يجب عملها للتاكد من صحة قلبي اني اخشى الموت فرجاء ساعدوني','Heart Disease'),(718421,'السلام عليكم الحيوان المنوي لدي لزج جدا كقطع الهلام و كالغراء يلتصق باليدين المشكلة لدي تقريبا من سنة بالمناسبة عمري ٢١سنة','Urology & Venerology'),(126600,'دورتي كانت منتظمه كل ٣٢ يوم ولكن بعد الزواج ب شهرين اصبحت تاخر ٣ او ٥ ايام تقريبا هل هذا طبيعي','Sexual Health'),(566230,'ما سبب ظهور حبوب حول المهبل وفي داخله بعد الولادة','Gynecology & Women Diseases'),(1381237,'عدم الشعور في الراحه واحساس بحرقه من الكتف الى الرقبه','Musculoskeletal Diseases'),(65129,'انا فتاة عمري18 سنة اصبت بالتهاب عضلات حاد لكنني ما زلت اعاني من تشنجات وضعف ما هو نوع الرياضة المفيد لحالتي وهل هناك دواء معين يمكن ان يفيدني','Nutrition'),(475291,'طفلتي تبلغ من العمر شهرين ومنذ اسبوع تتقيا اي حليب تشوبه اكان طبيعيا ام صناعيا وقبل ان تتقيا تشد ع نفسها وتتعصر قبل التقيا مع العلم ان التقيا يحصل بعد نصف ساعه من الارضاع وع','Pediatrics & Child Health'),(358920,'انثى وعمري 26 واعاني من 3 ايام من صداع شديد ودوخة ورجفة في اليدين وانتفاخ وتطبل في المعده ونغزات في صدري وسد للشهيه وضيق في التنفس وحزن وارق قبل النوم ونوم متقطع لااستطيع الذهاب الى المستشفى فما سبب هذه الاعراض وماهو الدواء المناسب وشكرا','General Medicine'),(1409755,'الم عند البلع الم خارج الحنجره خفيف','Ear, Nose & Throat Problems'),(545041,'السلام عليكم انا عمري 22 سنة ولدي كبر في الثدي والثدي الايس اكبر من الايمن و مسوي عندي حاله نفسيه و ليس لديه الم لكنه مزعج لديه ماذا عليه ان اعمل وشكرا','Tumors'),(1243254,'اريد تبيض المناطق الحساسة بسرعة وبطرق بسيطة','Dermatology'),(577576,'العمر 24 عملت ايكودوبلر للقلب فتبين ان لدي قصور خفيف في الدسام مثلث الشرف فقال لي طبيعي وان 90بالمائة من البشر هكذا ارجو الشرح وفقك الله','Heart Disease'),(24042,'ماهو علاج التورم تحت العين','Ophthalmology & Eye Diseases'),(908619,'عمري 12سنة وزني 41 طولي 149 اريدانقاص وزني وطول مثالي فساعدوني','Nutrition'),(257152,'اجهضت في 23 12استمر الدم بعد نزول كيس الحمل 8 ايام وبعد 27من تاريخ الاجهاض نزلت خيوط دم مطاطيه واستمرت ثلاث ايام مع نزول قليل جدا من الدم في اليوم الثاني والثالث على شكل نقاط هل هذه دوره او علامه على نزول دوره بعد كم يوم ام علامه على حمل ام غير شي','Gynecology & Women Diseases'),(1595345,'اعاني من امساك عندما اذهب الى المرحاض ابقى وقت كثير لكي اتبرز و عندما اتبرز يكون عندي وجع و مغص في البطن هل هذه اعراض داء الكرون و القولون تقروحي اذن ما الحل','Digestive System Diseases'),(275736,'اريد بعض الادويه التي تحتوي على كلوريد الالمنيوم بتركيز 20 او 25 بالمئه المتوفره في الجزائر لعلاج فرط التعرق','Dermatology'),(109368,'ماهي افضل الادويه المستخدمه لعلاج ضعف الانتصاب غير الفياجرا بحيث تكون اثارها الجانبيه قليله وتكون مرخصه','Sexual Health'),(1611447,'ضهور حبه مؤلمه في الجهه اليسرى من منطقه العانه سابقا وتم تضخمها بحيث لا استطيع المشي الاعتيادي وتم مراجعه واعطائي كريم لتلينها ومن ثم اخرجت الخريج وكذلك تم تنضيفها داخليا كي لا ترجع لاكن الان ضهرت وبنفس المكان والالم هل من ممكن اخذ علاج معين او كبسول مضاد التهاب لشفاؤها عمري 23 سنه وغير متزوجه','Dermatology'),(1145672,'لا اشعر بالرغبة في التبول','Urology & Venerology'),(864652,'لو سمحتم عايزه دكتور سراج عبدالله ابو النجا استشاري امراض القلب والقسظره كان يشتغل في مستشفي سلمان فقيه بس راح منها ابغي اعرف المستشفي اللي يشتغل فيها دحين ضروري','Heart Disease'),(486456,'هل اكياس المبيض تؤخر الدورة الشهريه','Gynecology & Women Diseases'),(1015485,'انا عذراءهل طبيعي يحصل لي علامات تبويض وبعد١٤ يوم موعد دورتي ولم تحصل علاقة من شهرين انزل مني على شرج قرب المهبل ونزلت دورةبعدهامرتين هل اتطمن من علامات دورةوتبويض بنفي الحمل','Sexual Health'),(1304660,'قمت باختبار الدم وتبين ان لدي خلل في كل مما يلي Hématies 629 Hémoglobine 120 Hématocrite 038 VGM 603 TCMH 191 CCMH 317 ماذا يعني هذا','General Medicine'),(358348,'اتتني الدورة الشهرية يوم 19 12 2014 و اجريت اختبار للحمل منزلي يوم 21 01 2015 و اختبار للدم beta hcg يوم 23 01 2015 وفي كلا الاختبارين كانت النتيجة سالبة ولكن لم تنزل الدورة الى حد الان تاخرت ب8 ايام ما المشكل وهل هناك احتمال لوجود حمل','Gynecology & Women Diseases'),(1438797,'قبل شهرين تقريبا جاني الم شديد في اسفل الظهر وعندي ورم صغير من اربع سنوات جهة المبيض اليمين واحيانا احس فيه شويه الم ومن شهر فجاة انقطعت الدورة الآن الشهر الثاني عزباء عمري 40','Gynecology & Women Diseases'),(467845,'اعاني من الم في الركبه اليمني واحيانا الركبه تخونني للامام ولكن يحدث ذلك احيانا فعملت M R I فكان تقرير 1 degenrative tear of the phlm 2 lax ACL 3 GRADE 2 DEGENRATED PHMM','Musculosceletal Diseases'),(562166,'انا شاب عمري 30سنة وصار معي من 6سنوات خمول ف الغدة الدرقية واخد ليفوثايروكسين صوديوم50 السؤال الى متى اضل استخدمه وهل له مدةلوقفه','Endocrinology'),(1226841,'انا اعاني من hygroma ورم كيسي في الرقبه وفيه اتصال بيظهر كل فترة في مكان مختلف من الرقبه المطلوب اعرف هل تحتاج عمليه ام لا وهل هي عمليه مكلفه وخطيرة ام لا وايه سبب ظهوره','General Surgery'),(742937,'السلام عليكم هل هنالك علاج طبيعي للربو خال من المواد الكيمياوية وشكرا','Respiratory Tract Diseases'),(168808,'مرحبا دكتور ة اود السؤال عن الزوائد اللحمية فانا لدي زائدتان واحدة تحت الابط واخرى تحت الرقبة ومن فترة بدات تنتفخ مع وجود الم ارجوا اجابتي وشكرا','Dermatology'),(1283525,'اخي يعاني من نقصان في هرمون الغدة الدرقية منذ الولادة ويتم اعطائه التروكسين ولكن عند الفحص الاخير كانت النتيجة 22 وهذا يعني ارتفاع بالغ فما هي الاجراءات اللازمة','General Medicine'),(1597354,'مريض سرطان مستقيم ويوجد ثانيات في الكبد و الرئة ياخد الان خط ثاني كيماوي وعمل عنلؤو تحويل مسار مؤقت و من ايام كان نزل دم احمر غامق من منطقة عملية تحويل المسار و الآن يشعر بالم في المعجة نزول دم احمر من فتحة الشرج ثم بعدها نزل كتل دم وثم بعدها نزل دم هل','Digestive System Diseases'),(1633784,'‏السلام عليكم ورحمة الله وبركاته عندي ضعف في الحلويات المنوية واضافة في الخاصية تين الضمور','Sexual Health'),(980020,'انا متجوز جديد اثناء العىقة مع مراتى باخد وقت كبير ممكن ساعتين عشان اجيب الحيوانت المنوية ومراتى مش بتستحمل الوقت دة كلة دة يبقى اية واية الحل','Urology & Venerology'),(1014256,'انا بنت مقبلة على الزواج كيف اقي نفسي من الالتهابات في المنطقة التناسلية','Sexual Health'),(1602225,'عملت تحليل رقمي ثامن يوم من ارجاع الاجنه وكانت النتيجه 2 فيه امل تتغير ولا مافي حمل','Gynecology & Women Diseases'),(786640,'عندي القذق قليل جدا ولونه اصفر وفي سماكه','Sexual Health'),(1495605,'المياه الكبرتيه الاغتسال بها لي ولبنتي ضار','Dermatology'),(797494,'انا شاب عمري 29 سنة مقبل على الزواجعندي مشكلة في سرعة القدفاريد انواع الكرمات او الكبسولات التي تزيد في مدة الجماع','Sexual Health'),(266878,'ابنى لديه تاخر بالبلوغ وهو فى سن ال16 ذهبت به الى دكتور ذكورة وهو الان فى سن 17 واستطيع القول ولله الحمد انه شبه بلغ وينقصه شهر او اثنين ويكمل العلاج كما اخبر الدكتور سؤالى هو هل تاخر البلوغ سيكون له اثر سلبى عند زواجه او سيكون طبيعى شكرا','Endocrinology'),(525921,'لدى الم فى منطقة العصعص و قد تلقيت علاج للالتهاب و مازال الالم خاصة فى وضع الجلوس منذ شهرين قد اجريت جراحة ناسور العصعص و الحمد لله الجراحة طيبة و الجرح التام تماما','Musculosceletal Diseases'),(870048,'السلام عليكم من فضلكم كيف تفسرون الانخفاض الكبير لمستوى AMH مع مستوى طبيعي ل FSH علما ان عمري 36 عاما متزوجة منذ 9 سنوات تقريبا و شكرا','Sexual Health'),(1197799,'ممكن اسالك عن سحب القنوات الحليبيه هل يؤثر على البنت اللي مو متزوجه','Gynecology & Women Diseases'),(1009800,'عمري ٢٣ امارس العادة السرية عند قذف يخرج مني على شكل سيل وكمية قليلة وليس هناك اي عوارض اخرى مثل حرقة بول وقذف بول بشكل جيد علما انا وصغير كنت احبس بول لفتراتهل هذا عقم','Sexual Health'),(1519586,'اخوي عمره 15 سنه كان م فيه شي لمن صار معه حادث م عاد يقوم عنده الاعصاب فالرجل مو تمام م يقدر يوقف عليها','Heart Disease'),(1101709,'الام في البطن و المعده','Internal Medicine'),(895826,'عرق اعلي منطقة العانة يمين مع ضعف الانتصاب مع العلم اني غير متزوج','Urology & Venerology'),(1623503,'حبة بدون راس لها سنتين ولم تزول هل من علاج','Dermatology'),(1293503,'سلام عليكم انا عمري ١٤ سنه الدوره صارلها شهرين تنزل دم متجلط هل هذا طبيعي مع وجود الم فلبطن والظهر','Gynecology & Women Diseases'),(575796,'عندي عامله من كينيا حضرت منذ شهرين منذ اربع ايام عرفت انها مصابه بالتيفوئيد بعد اجراءفحص فيدال ١ ٣٢٠ وتقول انها تصاب به ٢ ٣مرات بالسنه ممكن تكون حامل للمرض و تعدي','General Medicine'),(1374755,'‏‏لازم اكلم دكتورة نسائية','Psychiatric Diseases'),(492636,'هل هناك علاج للتسرب الوريدي للقضيب ام انها حالة مزمنة','Sexual Health'),(1103912,'دكتور من فضلك اريد اجابة ﻷني خائفة وخاص من ابيها 1 عندفتح اشفار اكتر من مرة ولمدة شهر هل اديتها وهل اتساع فتح مهبل دليل 2 رؤية شئ يسد فتح مهبل كانها نقط وخط افقي هكدا ● طمني','Gynecology & Women Diseases'),(660305,'عندى مخاط بالبراز بقالى فترة لاتقل عن 3 شهور واحيانا يكون مخاط بدون براز ودائما الالم اسفل البطن والجنب اليمين وانتفاخ يوميا و فقدان الوزن وكان قبل ذلك بسبب سوء حالتى النفسية','Internal Medicine'),(1443159,'عندي مشكله النسيان وعدم التركيز ودايما في توتر عشان داخل تالته ثانوي ومعنديش اي مشاكل صحية غير حساسيه في الانف وزني ١١٠ و دايما بكلم نفسي وبسرح بخيالي كتير وده عاملي مشكله عاوز اي ادويه عشان اتخلص من مشكله النسيان وعدم التركيز','Psychiatric Diseases'),(1213128,'الم في كوع اليد اليمنة يبدا الم عند الضغط على اليد','Musculoskeletal Diseases'),(515955,'كنت امارس العادة السرية ثم بعد ذالك تركتها ولكن اصبحت المنطقة التي اسفل راس القضيب مباشرة سوداء فهل يوجد كريم لتفتيح هذه المنطقة وعمري هو 20','Urology & Venerology'),(327227,'كشفت عن غشاء البكاره لدي فبعد ابعاد الشفرين الصغيرين وجدت انسداد لحمي وفي نهايته فتحة صغيره مغلقه بطبقه بيضاء و في النصف فتحة صغيره جدا هل هذا غشاء البكارة و هل هو سليم','Sexual Health'),(387442,'السلام عليكم اعاني من تدميع العين اليسرى وخروج اوساخ بيضاء واشعر بجفاف بالعين تلقيت العلاج لاكثر من مرة ولم استفد وبعد انتهاء العلاج ترجع الحالة','Ophthalmology & Eye Diseases'),(659260,'كيف اعالج النحافه','Nutrition'),(416944,'انا عاوز اعرف تخصص الدكتور اللي ممكن يعمل عملية تضيق فتحة الشرج وبتكون العملية عاملة ازاي وتكلفتها اد ايه','Sexual Health'),(1183445,'اليوم الثالث بعد الجرعة الكيماوية الثانية يحصل ومن ليلة امس خروج متعدد يتبعه شعور بالارتخاء و انخفاض شديد بالطاقة العامة للجسم مالعمل','Tumors'),(46101,'هل عدد نبضات الجنين في الاسبوع السابع شهر ونصف من الحمل يمكن يحدد نوع الجنين','Gynecology & Women Diseases'),(1274867,'انا مارست الجنس من الدبر اول مره بعد ازيد من اسبوع على الدوره شهريه وتم نزول دم من المهبل هل فقدت عدريتي وهل يمكن الحمل هكذا','Sexual Health'),(325458,'ادرس رياضيان واحتاج كثيرا الى الذكاء وسرعة البديهة كيف ازيد منها بالرغم اني احضر جيدا للامتحان فانا لا اتحصل على نتائج جيدة وليس لدي خوف من الامتحان','Neurology'),(376316,'Bchchgfjxhxhx','Endocrinology'),(540633,'زوجتي تعاني من الياف في رحمها افيدوني بعلاج','Gynecology & Women Diseases'),(136094,'اعاني من التهاب مزمن و سعال دائم مع حساسية مع العلم انني تناولت ادوية كثيرة فما الدواء الاكثر فاعلية','Respiratory Tract Diseases'),(1426401,'تعبانه وحاس جسمي يرجف فجاه','General Medicine'),(1253492,'انا طولي 167سم وعندي 16سنه هل من الممكن ان يزداد طولي','General Medicine'),(245806,'هل ارتفاع الضغط ودوخه بسيطه بسبب الخوف و الاكتئاب من الموت يعتبر مرض','Psychiatric Diseases'),(1083978,'بتمنى تفيدوني لاني بصراحه عجزت من كل الدكاتره وشفت موقعكم وتاملت خير عمري 35 سنه ومشكلتي هي اني منذ ان كان عمري 17 سنة انقطعت دورتي وصارت تنزلني بعلاج تنزيل للدوره مع اني عم','Gynecology & Women Diseases'),(642898,'بنتى عمرها ٤سنوات هى الوسطى بين ولد عمره ٦سنوات وبنت صغرى عمرها ٩شهور البنت ذات ٤سنوات تذهب للحضانه وتبكى ولا تتحدث مع قرينتها بينما تخلو بنفسها فى المنزل وتتحدث الى نفسها','Pediatrics & Child Health'),(1329183,'السلام عليكم سؤالي هو انني اسمع لصوت نبضات قلبي عندما تنخفض درجة الحرارة اي عندما يكون الجو باردا وهذا لعملي لمدة لا باس بها من السنوات في الحراسة الليلية فماذا تنصحوني','Heart Disease'),(314409,'ليه ماتردون غلي','Endocrinology'),(1039326,'ارى قطع بيضاء صغيرة تخرج مع البراز ولا اشعر بعلامات المرض ما السبب','Digestive System Diseases'),(1404207,'الم حاد اسفل البطن الم اسفل المهبل الم بالكليه وجع كان في سكين داخل','Gynecology & Women Diseases'),(327673,'هل بذر البقدونس افضل من بذر الكرفس في علاج النقرس','Musculoskeletal Diseases'),(262432,'التركيبات السنية','Dental medicine'),(1049502,'انا عندي وجع دورةواليوم هو٢٨يوم بالنسبةللدورةعفوا واناكنت بتشطف حسيت صباعي لمس لحمةلكن بدون ضغط والان مسحت المكان لقيت لون زهري يشبه بداية دورة طمنوني فانا عندي فوبيامن الغشاء','Gynecology & Women Diseases'),(1424880,'الم مثل شكة الدبوس في كيس الصفن و يوجد وريدين لديهم زيادة في الطول','Urology & Venerology'),(1085492,'قمت بخلع ضرس العقل البارحة ولم يتم خياطة الجرح وتورم من الاكل وذهبت الى الطبيب وتم تنظيف الجرح وخياطته هل يمكن ان يتلوث مرة اخرى تحت الخياطة','Dental medicine'),(389028,'ابنتي عمرها 11 سنة منذ عام اصبحت منطقة ماحول العين جافة جدا ومقشرة وحمراء كما انها تظهر في العين اليسرى اكثر من اليمنى المراهم التي بها كورتيزون تعطي تحسن غير مستمر فما الحل','Ophthalmology & Eye Diseases'),(1240448,'زوجي هو ابن خال والدتي هل من المحتمل ان يكون هناك مشاكل في حملي فانا خائفة من مشاكل الكروموسومات','Gynecology & Women Diseases'),(1384100,'السلام عليكم ابني عمره شهرين ولديه قشره صفراءكيف ازيلها مافادت معاي زيوت مع اني اسبحه يوميا','Pediatrics & Child Health'),(1239013,'هل بذور الشيا تبطل مفعول حبوب منع الحمل','Gynecology & Women Diseases'),(1354418,'من خمس ايام وصف لي طبيب الجلدية دواء دوكسيدار وكلاريكس كمضادات حيوية فموية ووصف ايضا لي جل اوبتيمال كم الجرعات المحددة لكل من دوكسيدار وكلاريكس لو سمحتو كم اخد منهم باليوم والى كم يوم','Dermatology'),(342488,'السلام عليكم عمري 24 سنه بدات استخدم وارفارين قبل شهرين والنسبه عندي تمام وعملت تحاليل للصفائح الدمويه وكانت سليمه بس اش سبب ظهور كدمات في الفخذ صغيره بعد الرياضه والم في العظلات','Blood Disease & Hematology'),(1149264,'عملت تحليل للسكري قبل 5 اشهر طلع 104g l وعملت الآن طلع 122g l هل انا مصاب بالسكري وبماذا تنصحونني وجزاكم الله خيرا','Endocrinology'),(780991,'سلام انا شاب عمري 24 النظر عندي ضعيف هل من علاج لتقوية النظر','Ophthalmology & Eye Diseases'),(1514164,'ما سبب طقطقة مفصل الكتف الايمن عندما احرك يدي الى الامام والخلف وما العلاج عندما اجلس لمدة ١٠ دقائق ثم اقوم يصبح هناك الم اسفل الظهر عند المفصل ما سبب دلك','Musculoskeletal Diseases'),(1164885,'عملت صورة لكثافة العظم وكانت 2 اي لدي نقص كالسيوم وظهرت الاشعة المقطعية التهاب في المفصل العجزي الحرقفي هل نقص الكالسيوم هو السبب علما انا اعمل على اللابتوب واجلس ساعات طوال','Musculoskeletal Diseases'),(1362706,'السلام عليكم اخواني الحمد لله رزقت ب طفل منذ يومان وصحته جيدة والله الحمد ولكن يوجد نقص اصبعة في يده اليسرا هل هنالك عمليات زرع اصابع','Pediatrics & Child Health'),(1160647,'السلام عليكم ورحمة الله وبركاته انا مشكلتي الم فظيع ف الكتفين الايمن والايسر مع الزراعين والكوع بسبب حمل الاوزان الثقيلة بالجيم لاول مره العب فيها ارجو الرد وشكرا لكم','Musculoskeletal Diseases'),(1437284,'دكتور انا فتاة عمري 18سنة لاحظت في الاونة الاخيرة ظهور خطوط حمراء كثيرة في الفخدين و الدراعين و فوق الركبة اظن ان السبب هو زيادة الوزن المفاجئة لاني اكتسبت عشرة كيلو في ظرف شهر','Dermatology'),(737319,'انا اخذ دواء للتنحيف اسمه pro cider حبة واحدة مع الاكل هل يجوز اخذ حبتين للحصول على نتيجة باسرع وقت ممكن','Nutrition'),(1448100,'سلام عليكم انا امال عمري 18اعاني من الم تحت قلب رحت ع حكيم قلي انو عندي اسيد معده عالي هل هذا يسبب الم تحت قلب','Heart Disease'),(571226,'السلام عليكم ورحمة الله هل يمكن تحفيز غدة الكظر على افراز الكورتيزول وكيف يتم ذلك مع فائق النقدير','Endocrinology'),(890108,'عندما آكل طعاما به بهارات او حار او حتى اشمه اشعر الحكة الشديدة في راسي كلها ولكنها تزول في غضون دقيقة تقريبا فما السبب علما باني مصاب بحب الشباب','Dermatology'),(1394491,'انا متزوجه من ثلاث اشهر واعطتني الدكتوره علاج كلوميد والابره التفجيريه وكانت حجم البيضه 17 في يوم 11 من الدوره بتاريخ 3 3 وفي يوم 17 3 نزل لون بني بعد الجماع وثاني يوم نزلت قطرات دم واستمر اللون البني يومين وبعدها لون اسود وفي يوم 21 3 dupbaston','Gynecology & Women Diseases'),(108852,'ما هو سبب ظهور تورمات دائريه حمراء تشبه الدمامل عند الابط','Endocrinology'),(213300,'حصل لزوجتي اجهاض بدا كالاتي اولا الم اسفل الظهر ثم نزول دم احمر ثم قطع دم داكنه اللون ثم كيس في حجم الكف داخله دم والان تعاني من الم شديد في المبايض مع نقصان الدم الزي يصاحب الاجهاض اي نزول الدم كل يوم في نقصان فبماذا تنصحون ارجو الرد العاجل','Gynecology & Women Diseases'),(1467915,'ابنتى عمرها سبع سنوات ونصف لا تتكلم الى الان وقد تم عمل رنين ورسم مخ بالكمبيوتر والحمدالله سليم وجميع التحاليل فهل يوجد شى اخر يجب فحصة','Neurology'),(663403,'حدث معي سقوط حمل ولكني غير مقتنعه بحديث الطبيه معي لانها كشفت بالسونار وقالت انه سقوط حمل وان الرحم ليس بحاجه للتنظيف حتي انها لم تعطيني اي حبوب ولا كتبت اي شئ اطلاقا','Gynecology & Women Diseases'),(338589,'انا شاب 21 سنه لدي الم في اعلى المعده في نهايه القفص الصدري في المنتصف احيانا يكون كنبض مزعج او ضغط على الجزء المذكور بعد اكل اي وجبه اشعر باني اريد ان اتقيء و لدي اسهال مزمن ولكن حاليا يكون نفس الطعام الذي اكلت لم يهضم شكرا جزيلا','Digestive System Diseases'),(6934,'بنيي عمرها ثلاثة اشهر عندها ثقب بالقلب كيف العلاج وهل يتلاشى مع الوقت','Heart Disease'),(401780,'هل تطعيم التسع شهور بيسخن','Pediatrics & Child Health'),(521377,'ابنتي تبلغ 13 سنة تعاني من تساقط كثيف للشعر لا تعاني من اي مرض ما لحل افيدوني من فضلكم','Dermatology'),(786935,'والدتى كان نسبه هيموجلوبين عندها ٤ ٢ اتنقلها ٨ اكياس دم وصلت النسبه ل ٩ ٢ واخدت دواء كورتيزون ٣ مرات يوميا اول اسبوع ومرتين يوميا تانى اسبوع ومره وواحده تالت اسبوع وبعد كده عم','General Medicine'),(881849,'سلام عليكم ورحمة الله وبركاته اريد اسال عند المعرفة بوجود حمل هل يجب التوقف عن استعمال دواء بارلوديل او الاستمرار في اخذه شكرا جزيلا','Gynecology & Women Diseases'),(31928,'اشكركم علي ردودكم واهتمامكم واريد ان اوضح زوجتي بها انتفاخ في بداية الفخذ من الاعلي من الداخل والانتفاخ كتله صغيره ورطبه ولا يوجد بها الام الا عند الوقوف كثيرا تحدث الم بسيط في نفس المنطقه ومنذ فتره قبل حدوث هذه المشكله قامت برفع شيء ثقيل حست بالم في الظهر وفي نفس المنطقه تحياتي','Gynecology & Women Diseases'),(715682,'عملت اشاعه mm 8 7 5 stone is impacted in the right ureter at lv 3 4 level with 1409 hu attenuation and mild backpressure effectii الدكتور قالى منظار','Internal Medicine'),(1394591,'لدي اجلكم الله من فنرة قصيرة تراكم البراز او انحسار البراز حتى انه في احد الفترات كانت تنبعث مني روائح براز كريهة ومحرجة وقوية جدا','Digestive System Diseases'),(972183,'السلام عليكم ابنتي بعمر 3 اشهر و 5 ايام واردت ان اعطيها الزبادي الخاص بالاطفال هل هو ضار لها بهذا السن وماذا يمكنني ان اطعمها غير الحليب ومتى ينصح تقديم الطعام للرضيع','Pediatrics & Child Health'),(1489129,'الم في وسط الراس ومن وراء ومن جانبين العين والم في العين وانتفاخ ويجي بعض الاحيان وشوشه مااشوف اشوي مب مره والم في خشمي مره','General Medicine'),(1547057,'بشعر باكلان و هرش بعد عملية ترقيع غشاء البكاره مع العلم باخد هابيوتك ١ جم و بغسل المنطقة ب بيتادين مرة ف اليوم هل معنى ذلك فشل في العملية','Sexual Health'),(686888,'السلام عليكم ورحمة الله وبركاته نسبة نجاح عملية التلقيح الصناعي','Gynecology & Women Diseases'),(250360,'هل دواء كوراكنى لحب الشباب يؤدي الى التهاب العقد اللمفاوية و هل الجرعة المفرطة تسبب ذلك','Dermatology'),(327251,'لدي الام في الركبة للرجل اليمنى واعلى الكتف لليد اليسرى وخاصة اثناء النوم عمري 56سنة لاادخن امارس الرياضة الجري مرتين في الاسبوع وشكرا','Musculoskeletal Diseases'),(851441,'مالفرق بين تكيس المبايض وتكلس المبايض','Gynecology & Women Diseases'),(411966,'هل طول القضيب 16 سم ممتاز يوجد لدي تقوس بسيط في القضيب للاعلى هل هذه طبيعي وهل يوجد علاج لتقوس القضيب البسيط غير الجراحة علما لاتوجد الم في القضيب عن الممارسة الجنسية','Sexual Health'),(68790,'السلام عليكم ورحمة الله وبركاته ماهو دواء مرض الصوب الام في البطن وغثيان وعدم كثرة لاكل ارجو المساعده وشكراااااا','Internal Medicine'),(1089777,'ما سبب تاخر الدورة و ماذا افعل لها لتنزل','Gynecology & Women Diseases'),(369853,'اذا قذف عضو رجل في شرج المراه هل يحدث حمل','Sexual Health'),(1340864,'لو سمحت دكتور انا اعاني من وسواس قهري واعطاني دكتور حبوب لوسترال انا اخاف استخدمها يصير لها اثر ف المستقبل او يكون لها اثار نفسيه','Pharmacology'),(1299281,'فحصةغشاءفرايت قطعتين ورديتين على اليمين واليسار ويوجدخط من ساعة١٢ل٦وكانو ملتصقتين وبعدابعدت اشفارضغطت عجانب لاشفار داخل فتح هذا الخط واصبح شكلةكحرفVوداخلةلحمةبيضاءتقريباوفتحة','Sexual Health'),(538794,'طفلي يعاني من رشح قبل يومين واليوم الصباح اصبح يتنفس بسرعه مع وجود صوت وكحة هل سرعة تنفسه طبيعية بسبب الرشح','Ear, Nose & Throat Problems'),(1081983,'مرحبا اريد ان اعرف اسم لزيت و لوشن لتدليك جسم الرضيع حديث الولادة ولا يسبب له الحساسية وشكرا','Pediatrics & Child Health'),(689538,'ابني عمره شهرين عنده ارتخاء عضلات الحنجره يصدر صوت عند التنفس وعلى جهاز المساعد cpap وعند ازاله الجهاز يجد صعوبه في النفس وتدخل عضلات القفص الصدر ي ماافضل علاج هل يتعود الجهاز','Ear, Nose & Throat Problems'),(1375708,'اكلت ثلج وانفك او يعني انكسر تقويم الاسنان حقي يحتاج اروح العياده بكره او انتظر لين الموعد','Dental medicine'),(361270,'هل جرثومة المعده له علاقه باطرابات القلب وضيق الصدر والنسيان','Digestive System Diseases'),(1000418,'سكر تراكمي تحاليل سكر تبدو طبيعية بسبب حمية رياضة لكن تنميل بدا في اطراف وانتشر بكامل جسم مع الم تنميل قلت للطبيب ربما سكر لدي ثقيل واحتاج دواء لكن كيف اقنع طبيب باعطاء دواء لي','General Medicine'),(915439,'انا عندي ثقب في ضرس والم رهيب وعند وجع في ضرس العقل ومسوس مع العلم انه طالع متاخر ولسه مااكتملش ويوجد تنميل في الشفه يومين','Dental medicine'),(1015015,'انا فتاة عند ابعاد الشفرين ارى لحمة وردية و في وسطها فتحة مغطات بالابيض هل هو غشاء البكرة ام لا','Sexual Health'),(1357244,'تذكر احلام وكوابيس قديمة بدون مقدمات وبعدها تذكر احداث واماكن قديمة اعانيمن اكتئاب ووسواس قديم','Psychiatric Diseases'),(1545063,'قرات ان مرض ال HIV لا يظهر الا بعد ٣ شهور الاجسام المضادة ف كيف يتم فحص سلامة الدم من الامراض اذا كان الشخص ابمصاب بفترة حضانته هل يظهر ام لا يظهر بالدم وهل يتم انتقال دم ملوث','Sexual Health'),(842113,'هل توجد الحيوانات المنوية بالعمود الفقري','Musculoskeletal Diseases'),(1356124,'ورم صغير دائري بحجم حبة العدس تحت جلد القضيب لين جدا عند الصغط عليه موجود في جسم القضيب بالقرب من الحشفة في الحزء العلوي غير مؤلم ابدا اراه عند الانتصاب بشكل اكثر وضوحا','Urology & Venerology'),(1210498,'هل يمكن خفض الضغط المرتفع بدون علاج علما ان الضغط الحالي 178 95','Internal Medicine'),(1186215,'انا الان في اليوم 12 من الدوره اخذت في الايام السابقه 4 ابر منشطه واليوم اخذت الابره التفجيريه6500حيث كان حجم البويضه 21ماافضل وقت للجماع بعد الابره لحصول الحمل وللحمل بذكر','Gynecology & Women Diseases'),(348817,'السلام عليكم ماسبب توسع المهبل في فترة الحمل وهل هذا امر طبيعي في الشهر الثامن افيدوني الله يسعدكم','Gynecology & Women Diseases'),(102022,'بشكى من معاناه فى حاسة الشم مش بشم اى رائحة الى ان تكون قريبة جدا او رائحة شديدة جدا ممكن اعرف السبب واة علاجة','Ear, Nose & Throat Problems'),(484583,'مرحبا اني حامل بالاسبوع13','Gynecology & Women Diseases'),(1565035,'انا شعري ناعم جدا وانا صغير والان طولته وعمري ٢٠ والشعر الطويل يبغا له عنايه بس انا اعتنيت بزياده شريت شامبوهات كثيره وغاليه كمكلز كثير وزيوت والحين مو ناعم مرا اتناول حبوب البايريون نصيحتك ليرجع شعري على طبيعته','Dermatology'),(1192898,'انا لا انامفي الليل ما هو الحل','General Medicine'),(358088,'السلام عليكم عندي ابني عمره 10سنين في صف 6ابتذائي ما شاء الله دائمن من الاوائل والمدرسات يشكر فيه ويحبنه الان لما بيروح المدرسه يستوي له اسهل غاثي ومقص وميشتي ياكل ولا يتكلم لما يرجع من المدرسه في العصر واليلل ميكون فيه شي نفسي اعرف ايش هذا','Psychiatric Diseases'),(32411,'بسم الله الرحمن الرحيم انا شاب عمري 19 سنة واعاني من المرض الوراثي انيميا الفول وحاس قبل شهور قليلة بقصور في عملية التنفس ما ادري ويش السبب حتى انني لا استطيع اخذ عمق في التنفس طبعا الحالة مو مستمرة عندي بس تظهر لي في بعض المرات بس هل هذا بسبب الانيميا او ماذا وما الحل','Internal Medicine'),(1347164,'تنميل اليد اليسرى بسبب جلطة دماغية سابقة','Heart Disease'),(296046,'عمري 52 سنه واعاني من احتكاك الركب الشديد حتى انني اشعر بان قدمي اليسرى اصبحت اقصر والمشي يتعبني وصور الاشعه تبين ان التاكل وصل العظم هل تركيب مفصل افضل لحالتي من الابر وكم تكلفني العمليه لتركيب افضل نوع من المفاصل الصناعيه الاطول عمرا وهل هي متوفره في الاردن','Musculoskeletal Diseases'),(845536,'عندي توام اظافرهم بدات بالسقوط فجاه وخاصة البنت بزياده الولد توها خفيف وش الاسباب وايش تحتاج علاج','Pediatrics & Child Health'),(1547899,'استخدمت قطرة اوترفين اطفال لان كان عندى زكام وبعدها جالى فقدان حاسة الشم ولكن التذوق كويس','Ear, Nose & Throat Problems'),(344868,'انا عمري ١٤ سنة وابي اسم شراب فيه فيتامينات ومكمل للغذاء ولتقوية المناعة رد سريع تكفون','General Medicine'),(902308,'السلام وعليكم اتناول تيجرا مين منذ شهرين لضعف الحركه ولكن مازال لم يحصل الحمل هل هذا انه لم ينفع الدواء بشيء الحركه 10 بالميه قبل ولكن الآن مازلت لم احلل احلل ام اكمل 3 شهور','Sexual Health'),(1314911,'فتاةعذراء38س مقبلةعزواج دورتي هذاشهروشهرالذي قبلةكلةلونةبني مدة٦يوم ماالسبب هل لدي مشكلةهل يؤثرعلى الحمل بعدالزواج علمااني كنت امارس الرياضةلكن تركتهامنذ شهرواناعاملةدايت','Gynecology & Women Diseases'),(1207128,'كتلة في البنكرياس هل هي ورم حميد او خبيث','Tumors'),(1465768,'انا سعاات كتير حلمات صدري بتالمني وبقول انو ممكن يبقا بسبب اني بعمل سحاء بنات مع صحابي وبيشدو حلماتي بسننهم جامد عيزه اعرف ايه الحل للعلم ان انا صدري كبير والكاسات مدوره','Gynecology & Women Diseases'),(88344,'مرحبا منذ سنه تقريبا اصابني خراج اسفل الظهر واجريت جراحه ولم يقفل الجرح الا بعد 6 اشهر تقريبا والامر الذي يقلقني هو انه اسفل مكان الخراج اي بين شق الردفين توجد 3 فتحات صغيره وقد اكتشفتها منذ مايقارب 5 سنين تقريبا وهي لا تؤلمني ابدا ولا اشعر بها حتى لكن لها رائحه مزعجه احيانا واحيانا وليس دائما ينزل منها سائل كالذي ينزل من الخراج سؤالي مالذي اعاني منه وكيف من الممكن ان تنغلق هذه الفتحات وشكرا جزيلا','Dermatology'),(463528,'الم يشبه الم الدورة والم اسفل الضهر في اليوم 17 الى اليوم 20 للدورة مع العلم ان التبويض كان يوم 12 للدورة هل هو انغراس البويضة ام مذا يكون','Gynecology & Women Diseases'),(1271188,'انا كنت ادخل في فتحت الشرج قلم','Sexual Health'),(626643,'كان لدي بظر و ضمر تماما و اظنه بسبب استخدامي لكريمات في المنطقه الحساسه هل هناك مشاكل ستظهر بسبب ضموره','Gynecology & Women Diseases'),(67827,'انا شاب عمري 26 سنه ظهر فجاه على قضيبي ليس على جلدة الراس بل تحتها ب 1سم بقعه انكمش الجلد على بعضه واهتراء فيه لكنها لاتحكني لكن عند الضغط على قضيبي تؤلمني واحس كالوخزه ارجوك يادكتور هل هذا شي يخوف','Dermatology'),(469555,'هل عملية تصغيرة الاشفار خطيرة وماهي مدة الشفاء منها','Gynecology & Women Diseases'),(1284817,'هل يمكن معاشرة الزوجة خارجي بعد الجدول لانجاب ذكر','Sexual Health'),(862068,'السلام عليكم مشكلتى ظهر عندى كيس دهنى تحت الابط وانا فى سن المراهقة وكشفت اكتر من مره قالى كيس دهنى بعد الزواج والولاده كشفت قالى ثدى ثانوى دلوقتى بحس بتقل مع وجع اسفل الحلمة','Tumors'),(1569175,'حضرتك انا بقالي من شهر كدا كانت بتظهرلي بقع حمرا وساعات خطوط حمرا بين الفخذين حتى عند مكان فتحة الشرج وفوق العانة روحت كشفت جلدية الدكتور قالي تنيا كروزر ومعرفش اي كمان كدا وكتبلى ع مرهم ديرماتين وصابونة بيكسل','Dermatology'),(755298,'انا دورتي منتظمه ولكن من انفصلت عن زوجي تعبت من الناحيه النفسيه والشهر اللي طاف جتني يوم واحد بس مو يوم كامل يعني نزلت وبعدين وقفت','Gynecology & Women Diseases'),(1183189,'انا اخذت دواءfertilaid for women بقالى10 ايام ابتداء من رابع يوم الدورة وخلصت يوم السادس ونزل على نقطة دم بنى اليوم ال10 بعد مالعبت رياضةواليوم ال12دم فاتح بعد الرياضة','Gynecology & Women Diseases'),(520051,'اني عمر33 ومصابه بالسكر منذ8 اشهر كييف اعرف النوع الاول ام النوع الثاني حاليا اخذ منظم حبه واحده باليوم مع حميه وسكري ضمن الطبيعي واكثر الاوقات يهبط','Endocrinology'),(547659,'عندي طفل عمره ٧ سنوات سوا عملية قسطره بسبب ثقب القلب من البطين للبطين ١ سم لكن بقي تهريب بالعملية جزء من الثقب لم يغلق هل له ضرر يستخدم حبوب اسبرين ٨١ غرام هل له ضرر','Heart Disease'),(1247123,'البليروبين الكلي 043 المباشر 012 الغير مباشر 031 طفل 6 سنوات','Pediatrics & Child Health'),(1108737,'كترت التبول','Internal Medicine'),(53036,'لدي طفل وعمره 4سنوات صرف له الطبيب شراب فروزferose وبعداستخدامه لاحظت تغير في برازه الى اللون الاسود هل هذا طبيعي وهل هذا العلاج للانيميا علما ان الطبيب قال بانه بعد استخدامه باسبوعين سوف يزول اللون الاصفر الذي في بشرته ولم يذهب الصفار والشحوب الذي في وجهه افيدوني وجزاكم الله خير','Pediatrics & Child Health'),(1442037,'انني اعاني من حبوب شباب ملتهبة وحبوب شباب شديد جدا و بنفس المنطقة الحبوب بشرا حمرا من كثر الالتهاب الشديد','Dermatology'),(1232323,'تطهرت من النفاس ولكن بعد 4 ايام نزل علي دم لمدة 8 ايام والى الان مستمر عندي علما امس كانت افرازات بيضة والان كانه اول يوم واحمر ومغص شديد بالبطن ولا ارضع طفلي هل اخذ حبوب','Gynecology & Women Diseases'),(199148,'السلام عليكم عمري 19 سنة اعاني منذ 4 ايام بالتحديد من عدم النوم نهائيا وعندما اذهب لانام اشعر بضيق شديد في التنفس واشعر احيانا بخوف شديد من عدم النوم وعواقبه اريد حل ضروري جدا بالله عليكم','Heart Disease'),(820534,'اعاني من الم حول الخصيتين وشعور غير مريح الخصيتين كل مده يتحول لخصية بدون ورم امارس العادة بشكل مفرط حرقه بالبول صعوبة بدفعه و بعد البول احس انه البول يبقى بمجرى منذ ٣٤ يوم','Urology & Venerology'),(976150,'عندي كيس ماء في الخصيه اليسرى منذ سنتين وانتفخت الخصيه الى ان ثبت حجمها الان كيف يمكن ان اعالجها واستخرج كيس الماء وهل هذا الكيس المائي يؤثر على سرعة القذف والشهوه الجنسيه','Sexual Health'),(1481233,'اشوف ظلام في فتحة المهبل وانا عذراء ومااقدر اشوف الغشاء','Sexual Health'),(1049138,'هل فحص البكارة بالمباعدة بين الاشفار و عصر البطن لتوسيع فتحة الغشاء يمزقه خاصة وان الغشاء مصاب بالالتهاب اثر الالتهابات المهبلية ارجو الرد من دكتور نسائية','Gynecology & Women Diseases'),(520814,'وزني 102كيلو ماذا افعل النقص','Endocrinology'),(53431,'يوجد في المحلات صابون ابو الحصان خاص بتكبير القضيب هل له حقا نتائج ايجابية','Sexual Health'),(1556690,'ابني تعبان ومش راضي يرضع غير مره او مرتين في اليوم وكميات قليله ونتيجه دا ف الم شديد في الثدى مع تورم وحرقان هل يوجد علاج لهذا الالم والافضل كدا افطمه ولا اقلل رضاعته عادى','Gynecology & Women Diseases'),(742661,'انا عندى التهاب بالاعصاب ودائما اشعر بتنميل فو يدى الشمال ورجلى تنميل متوصل لا اقدر ان اى حد يلمس كتفى اشعر بتعب شديد ماهو علاجى واسبابه','Neurology'),(1569365,'قلة تركيز تشتت انتباه ونسيان بشكل قوي متواصل منذ اسبوعين','General Medicine'),(1622772,'اود ان اعرف لمذا في بعض الاحيان و هذا يحدث معي دائما مرة او اثنين بالاسبوع اشعر بملل قوي لدرجة لا استطيع فعل اي شيء يؤفه عني حتى من هواياتي و اشعر برغبة فالبكاء و احيانا يصاحبه ضيق تنفس خفيف و كان صدري يديق علي لا التجئ للتحدث الى اي شخص لانني متيقنة انه لا احد سيفهمني اود جوابا','Psychiatric Diseases'),(342692,'السلام عليكم ما هو علاج الحبة التي تظهر على احدى الشفتين والتي تعقب حدوث ارتفاع حرارة الجسم بسبب بعض العوارض المرضية','Dermatology'),(1153344,'اخي يعاني من العزله فجاه لا يتحدث معنا و و عزل الدراسه هذا العام بحجه انه سيدرس الانقليزيه عزل الجميع و اصبح يتصرف تصرفات غريبه فهو لايجيب من يحدثه و لايخرج من غرفته الا ليلا','Gynecology & Women Diseases'),(643545,'انا سيدة سني 47 سنة اعاني من ضيق في فتحة الشرج مما يجعلني اصاب بامساك في اغلب الاوقات واشعر بثقل في منطقة الامعاء وفتحة الشرج ومغص في بعض الاحيان افيدوني بارك الله فيكم','Digestive System Diseases'),(1601927,'لقد ادخلت اصبعي في شرجي 23 مره ف اخرجت سائل منوي بكثره ماذا يعني هاذا','Sexual Health'),(779310,'انا عمري 17سنة وحجم صدري صغير جدااا ما الحل','Gynecology & Women Diseases'),(1540788,'لا يوجد اي الام فقط دم قد يستمر ليومين او اكثز','Gynecology & Women Diseases'),(642656,'هل هناك خطوره من فض البكاره بيد الزوج وكيف يتم ذلك','Sexual Health'),(659886,'قمت مؤخرا بزراعة عظم مكان الضرس المخلوع وقد قام الطبيب بقطعها من خلف ضرس العقل فهل سيتاثر ضرس العقل بسبب هذه العملية وماهي النصائح المتبعة لاني اشعر بآلام شديدة بعدها','Dental medicine'),(1266865,'استعملت دواء COLPRONE لمدة10 ايام تاخرت العادة الشهرية 6 ايام وفي اليوم السابع نزلت قليلا وانقطعت في اليوم التالي هل يحتمل ان اكون حامل','Gynecology & Women Diseases'),(697897,'الان بعض الناس والاطباء يقولون ان شد الاشفار الصغيره قد يسبب تمزق في غشاء البكاره وانت تقول لا يسبب تمزق اذا ماذا اصدق الفتحه لدي واسعه هل بسبب ارتخاء عظلات المهبل','Sexual Health'),(1624791,'اعاني من احتقان باللوز مع صديد','Ear, Nose & Throat Problems'),(284596,'انا اعاني من الربو واتلقى الان علاج له عبارة عن حبوب وبخاخات وارغب في الحمل سؤالي هل تؤثر هذه الادوية على الحمل في حالة حدوثه','Gynecology & Women Diseases'),(398889,'علاج التهاب اللوزيتين','Ear, Nose & Throat Problems'),(355372,'انا شاب عمرى 31 سنة قضيبى عند الانتصاب 8سم فهل يمكننى الزواج','Sexual Health'),(387297,'اثناء ممارسة الجنس مع زوجتي خرج مني السائي المنوي وكنت لابس بنطلون وهي فوق ومش لابسه شي هل يمكن ان يحدث حمل بدون ايلاج مجرد تلامس المني من البنطال الى فرجها','Sexual Health'),(1533192,'هل بلوغ التعود على بلوغ الرعشة من البظ يؤثر لاحقا على بلوغها من المهبل','Sexual Health'),(1206807,'لدي افرازات واحيانا دم وانا ليا شهرين والده','Gynecology & Women Diseases'),(1580923,'اعاني من طقطقة الركبه عند الجلوس او الوقوف كيف الحل وهل لهاذا دخل في ممارسة العاده السريه','Musculoskeletal Diseases'),(162138,'السلام عليكم انا علي هل تقصد دكتور انك تنصح بتمارين تعمل على اطالة العضلة ارجو ان تشرح لي قليلا عن طبيعة هذه التمارين لكي اتاكد ان طفلي يتلقى العلاج الطبيعي المناسب في المستشفى خاصة وان تلك المنطقة لا تحتمل الخطاعند الطفل الرضيع وهل نبداها منذ الآن ام متى وهل يمكن ان يشفى فقط بالعلاج الطبيعي ما هو السن المطلوب لعمل الجراحة آسف على الاطالة ارجو ان تتفهم قلقي وشكرا جزيلا','Musculoskeletal Diseases'),(338145,'لدي الم تحت الاذن و يمتد الى اعلى الراس من الجهة اليمنى و عند الضغط على فروة الراس','Neurology'),(857315,'كيف استطيع ان اسمن واحصل على صحة عامة ولياقة بدنية مشكلتي في القدرة الجنسية وعدم الرغبة واستعملت البعض من الادوية بوصفات طبية ولم اجد نفسي اتحسن متزوج منذ سنة ونص ولن يحدث حمل','Sexual Health'),(310936,'قالت لي الدكتور ان الجملة تقليدية و ان التحليل سلبي ده صحيح VDRL Non Reactive by slide flocculation test for qualitative detection of non specific antibodies in the blood of the patientthat may indicate that the organism is Treponema pallidum','Sexual Health'),(782158,'انا شاب 21 سنه اعاني من انتصاب القضيب بشكل دائم واحيانا اجد كميه قليله جدا جدا من سائل لزق ينزل مني بعد انتصاب القضيب هل هذا السائل حيوان منوي لاني اظن انه حيوان منوي','Sexual Health'),(210104,'ابني عنده شهر ظهرتله حبوب بصديد عند مكان البامبرز ما اسبابه كما انه حتى الان وجهه اصفر و حول عينه اصفر علما بان الصفرة 94','Pediatrics & Child Health'),(510285,'تمرير المني علي المهبل يحدث حمل','Sexual Health'),(1598792,'لو سمحت ما هي تحاليل اكتشاف السكر','General Medicine'),(834820,'اعاني من التهاب حاد بلبول وانا حامل شهري الرابع صرف لي مضاد حيوي uvamin retard لمدة خمسه ايام وهذا يومي الثالث وظهر لي حساسيه مع حبوب وتقشرات في الجلد فهل هذاطبيعي','Gynecology & Women Diseases'),(528647,'همري 17 سنة عندي مشكل دوخة دائمة و حرارة شديدة تخرج من جسمي مع صداع قوي جدا و اضطرابات في الرؤية و كلما تكون هذه الاعراض تكون هناك افرازات مهبلية بيضاء لزجة سميكة','General Medicine'),(660325,'اناحامل بالشهر الرابع ولدي افرازت لونها اصفر تتزايد كل يوم وريحتها كريههه م العلاج','Gynecology & Women Diseases'),(34890,'كيف يتم حساب الحمل بالاشهر يعني اقصد كل كام بالشهر ادخل في شهر حمل مع العلم اول يوم في اخر دورة شهرية كان في يوم ٢٥ ١٠ ٢٠١٠','Gynecology & Women Diseases'),(1316893,'عملت اشعه الصبغه وتبين ان اليسري كانت مغلقه ثم فتحت ثم اكتشفو وجود انتفاخات بها واليمني بسيط فما الحل','Gynecology & Women Diseases'),(895766,'ا قمت هدا الاسبوع بقيلس ضغط الدم وحصلت على القياسات النالية اليوم الاول 10 18اليوم الثاني 10 16 اليوم الثالث 10 14 اليوم الرابع 10 13ضجيج مستمر في الاذنينمما اعاني','Heart Disease'),(476551,'بشرة وجهي دهنية و تسبب لي احراج وكلما غسلت الدهون في وجهي بعد نصف ساعة تفرز البشرة دهون اتمنى ان تجدوا لي حل','Dermatology'),(99538,'قمت بفحص للبول وزاعه للبول وللمني من خلال مساج للبروستات وتبين عدم وجود اي شي في المزعه للبول وكذلك للمني ولكن بفحص البول تبين وجود كريات دم بيضاء اكثر من المعدل الطبيعي ب 5 مرات وكذلك كريات الدم الحمراء ب 2 مره حيث قام الدكتور باعطاي مجموعه من الادويه لكن بدون حدوث تحسن مع العلم ان الانتصاب عندي ضعيف وفي الفتره الاخيره اصبح اضعف وعندما اريد ان احدث انتصاب من خلال التخيل لا يحدث مع العلم اني اعزب وعمري 30 وهل انا قادر على الزواج','Urology & Venerology'),(949903,'اشكو من الحكة الزائدة في الساقين وفي الافخاذ وخاصة ليلا مما يؤدي الى خروج الدم في بعض الاحيان في المنطقة التي احك بها فما الحل','Allergy'),(900349,'هل تنظيف بالاصبع افقيا بين الشفرتين الصغيرتين يمزق البكاره مع العلم فحصت عند الطبيبة وقالت سليمة لكن بعد ذلك قمت بتنظيف وانا خايفه','Gynecology & Women Diseases'),(1414240,'عند النوم يحدث عودة جزء من حامض المعدة الى المرئ ومنه الى الفم مما يسبب الاستيقاظ من النوم و البصاق يكون مصحوب بقطرات دم','Digestive System Diseases'),(1307193,'سمك القضيب حوالي 11 الى 12 سم هل هو مناسب لفض غشاء البكارة وما هو سمك غشاء البكارة وما اقصى سمك تم تسجيله لقضيب الرجل','Sexual Health'),(847201,'كيف اعالج سلس البول انا ام لاربعه الطفال وناصبه بالسكري النوع الثاني منذ سنه','Musculoskeletal Diseases'),(563464,'السلام عليكم ورحمه الله و بركاته عندي اوجاع في البطن و تم عمل التحاليل فكانت التهابات بالامعاء حالتي فبدء بخروج دم لونه احمر غامق ممكن جواب اذا امكن','Digestive System Diseases'),(1138634,'ولدت زوجتي توام في الاسلوع٣٦ الكبير منهم الرجلين الساقين العظمه الصغيره من الركبه الى القدم غير موجوده هل يوجد لها علاج','Gynecology & Women Diseases'),(1502490,'خروج التحاميل من المهبل بعد استخدامها','Gynecology & Women Diseases'),(1227285,'ماسبب عدم رؤية اباضة في ليوم ال14 بالايكو المهبلي وايكو البطن علما ان دورتي منتظمة كل 28 ومتزوجة من 10 اشهر','Gynecology & Women Diseases'),(730393,'ابنتي عمرها سنه ونص لديها حساسيه بالصدر مع صوت خرخره بالصدر وكحه احيانا وسيلانانا اريد وصفه طبيعه تفيدني حتى لا استعمل دفايه الصدر والانف او الفنتولين','Pediatrics & Child Health'),(62488,'هل ممارسة العادة السرية تسبب بفقدان غشاء البكارة','Sexual Health'),(1439749,'انا عمري 17 وخصيتي اليسار توجد نطاطيه واليمنا لا توجد هل من ممكن ان الخصيه اليمنا توجد ولم يتم البلوغ','Urology & Venerology'),(1176948,'اليوم اول يوم لي بالنادي و المدربه اعطتني تمارين رقبه و من وقتها احس بغثيان قوي هل طبيعي او يجب استشارة دكتور','Internal Medicine'),(499156,'ابنتى فى الثامنه من عمرها وعندها تبول ليلى لا يوحد املاح ولاصديد ولا انميا ولاكن عندها اميبا','Urology & Venerology'),(253380,'هل عمل الاشعه الملونه مرتين مضر ع الرحم','Gynecology & Women Diseases'),(1121791,'هل يمكن للسونار حساب crl والجنين غير موجود فالكيس','Gynecology & Women Diseases'),(1161520,'انا متالمة اسفل بطني منذ اسبوعين كما هي الدورة تاخرت اسبوعين و انا لست متزوجة ماذا افعل من فضلكم','Gynecology & Women Diseases'),(572052,'كيف يتم حساب الحمل هل من بعد اسبوع من الدوره او بعد انتهائها مباشرا','Gynecology & Women Diseases'),(1618298,'الدرس مكسور و مدبب و كل لما اتكلم او اكل لساني بياخد و بيتعور حل لعلاج الدرس المدبب','Dental medicine'),(420762,'اجابات الاسئله القيها موجوده فين','Psychiatric Diseases'),(1093431,'اعانى اصابه فى ركبتى تمزق جزئى فى الرباط الصليبى ارجو طرق سهله لعمل تمراين تساعدنى على تقويه رجلى','Musculoskeletal Diseases'),(414716,'ماهو وقت ظهور الاسنان','Dental medicine'),(1528203,'عملت العادة السرية ب مداعبة البظ و بعدها دخلت الحمام و شفت دم مع افرازات و بعدها بدء ينذل كتل غامقة مايلة للاسود و ح تلاحظ انو في صورتيين الدم على الرحم من جوا و الصور عند الشد و التانيين عند الاسترخاء هل غشائي سليم او ممذق و دكتور عبدالعزيز اللبدي رد علي كتير شكرا له و تقريبا تركت العادة السيئة','Sexual Health'),(35266,'ابني خجول جدا لايستطيع ان يدافع عن نفسه ولايستطيع ان يرد على غريب عمره ست سنوات ما الحل','Psychiatric Diseases'),(555666,'عمري ٢١ واعاني من تساقط الشعر ووالدي اصلع بالكامل وليس لدي فقر دم او اي حالات نفسيه هل من علاج ويكون متوفر في العراق وشكرا','Dermatology'),(991461,'منذ سن 14 ولدي انتفاخ في حلمتي الثدي ولا يوجد الم والان انا 21 سنه ماذا افعل مع العلم ان لدي لحيه وشارب خفيف وشعر ابط وعانه ولكني اشعر بان هناك فشل في نمو العضو التناسلي','Sexual Health'),(1335499,'هل يمكنني استخدام بخاخ مزيل العرق من يوسيرين 72 ساعه علما اني حامل وفي الاسبوع العاشر من الحمل','Dermatology'),(302892,'عندي بقعه بنيه في جانبي الانف اريد اسم اي مرهم يزيلها ﻻنها كتيرا تسبب لي الاحراج وبالنسبه للبثور والرؤوس السوداء اريد ازالتها فما هو الحل','Dermatology'),(1336021,'الدور شهريه غابت عني شهر ونص هل يوجد حمل','Gynecology & Women Diseases'),(676795,'السلام عليكم انا عندي مرض الصرع epilepsy كثير بفكر بالانتحار من شدة الوجع بالراس صرلي سنه هيك بتعب كثير وتشنج وبفقد الوعي لعدة ساعات بكون لحالي بالبيت عندي فحص','Neurology'),(1103420,'سلام عليكم عملت تحاليل الغدة الدرقية والنتائج S TSH 088 mIU I S T4 V 1904 pmol I ارجو الرد هل النتائج سليمه','Endocrinology'),(351565,'لدى آلام فى الفقرة العجزية فى اسفل الظهر ويزيد الآلام عند الجلوس فترة طويلة وخاصة الكراسى الخشب او البلاستيك او الوقوف لفترة اكتر من 30 دقيقة مع العلم ان الآلم يزداد فى منطقة المقعدة وشكرا','Musculoskeletal Diseases'),(1016738,'السلام عليكم زوجتي تعاني من الصداف البثري الذي هو على شكل بثرات متقيحة في كل الجسم ماعدا الوجه وهي حامل بالشهر الخامس تتناول اقراص من دواء اوغمنتين 1 ملغ وكريمات موضعية','Gynecology & Women Diseases'),(14988,'اشعر ان جسدس يهتز من خفقان القلب و خفقان العروق و انا مستريح','Heart Disease'),(223808,'طفلي عمره شهرين وثﻻثه ايام وزنه الان 5 ك وعند الوﻻده كان وزنه7002فهل هذ الوزن مناسب لعمره علما بانه يعاني من ثقبان في القلب ام وجود الثقوب اثر علي نموه','Heart Disease'),(402959,'اشعر بخمول وارهاق من عدة ايام ارتاح بمجرد الاستلقاء ولا استطيع البقاء واقف لمدة طويلة مع تعكر في المزاج العمر 20 الوزن 65','General Medicine'),(1553207,'اللم ابتدا في الخاصره اليسار و نزل على الخصيه اليسار مع انتفاخ في كيس الصفن و يزداد الالم عند الجلوس و عند برودة الطقس عملت صورة الشعه صوتيه و لم يجدو شيء اعطوني فقط مسكنات اللم و براساتيمول و طلبو مني اجراء صورة لتاكد عدم وجود لحصى في الكلى هل ممكن من مساعده و شكرا','Urology & Venerology'),(774815,'سلام عليكم انا قبل اربح اعوا م عندي البايلورى اسعملت حلاج ولكن حت الان عندي الم في بطن المعده طبيب نضرت المعدة وقال عندي قرح في معدة هل تريد القرحة هذه المدة','Digestive System Diseases'),(63743,'انا مقبلة على اطفال انابيب و اخذ ابر تنشيط ولا اليوم وصفتلي الدكتوره حبوب للغده الدرقية و لهرمون الحليب و للجهاض و قالت لي انه ما عندي شي في الغده ولا الهرمون ولا الاجهاض كلها سليمة بس استخدميها حتى ان شاءالله بعد الحمل سؤال لي ما اسبب من استخدمها وهل توثر عليا مستقبلن','Infertility'),(645920,'في الفتره الخيرة بدات تتكون شامات على وجهي ولاحظت ان هناك شامة صغيرة نسبا ولكنها ليست دائرة ومتعرجة وليست هذه الوحيدة هناك اخرى ايضا شامة منتفخة قليلا لكنهاليست بارزة ما اعمل','Dermatology'),(1290728,'ما الاسم العربي المتداول لعشبة Plantago major L','Nutrition'),(1130280,'هل تخطئ التحاليل الطبية بالسالب','Infectious diseases'),(1231428,'ما راي الطب في كلين9 هل هو مضر صحيا ام لا','Sexual Health'),(189234,'اعاني منذ فترة كبيرة بماء يمتلئ في فمي خصوصا عند النوم وبكون عايز اقوم كذا مره عشان اخرج المياه دي من فمي ايضا اشعر بان شئ بينزل من داخل الانف علي الحلق وهذا بيضايقني جدا وطبعا الماية لما بتتجمع في فمي بتعمل رائحة كريهة فضلا ما العلاج','Dental medicine'),(307238,'انا حامل في الاسبوع ال٣١ عند الجلوس اشعر بوجع كبير تحت الصدر عند منطقة الحجاب الحاجز هل هذا الامر طبيعي','Gynecology & Women Diseases'),(600578,'اظهرت التحاليل الاولية بنسبة مشكوك وجود فيروس الايدز عند زوجتي وانا لا اشك من عفة زوجتي لكن الطبيب العالج اخبرني انها قد ينتج ايضا بسبب نقل الدم وهي فعلا قد اجرت ثلاثة عمليات','Sexual Health'),(1176645,'السلام عليكم انا ام ملاك من المغرب انجبت طفلين بطريقة طبيعية و لكن الان يقول لي زوجي انه يشعر برحمي واسع واطلب منكم مساعدتي بوصف دواء يساعدني في تضيق الرحم و لكم خالص الشكر','Gynecology & Women Diseases'),(602578,'ماهو علاج التهاب البول بعدوى بكتيرية ايكولاي استخدمت سيبروباي مدة خمسة ايام و اقراص تافانيك 500 دون جدوى باقي حرقان البول معي','Urology & Venerology'),(145100,'اصابني قبل عدة ايام الاعراض التالية وارجو منكم شرح لحالتي المرضية والاعراض كالتالي فقدان شهية وخاصة عند الاستيقاظ صباحا مع وجود الم في المعدة خفيف وغثيان ووجود اصوات في المعدة مع براز اسود اللون ورائحة كريهة ولكني واظبت على تناول فصين من الثوم لمدة ثلاثة ايام والحمد لله صرت الان بصحة جيدة وشكرا لكم اعزائي الاطباء على مجهودكم الرائع','Digestive System Diseases'),(884966,'وصفت لي الدكتورة كريم كاندزول لعلاج الالتهاب المهبلي لمدة ٦ ايام كملت ٤ ايام ولكن زوجي يريد اقامة العلاقة الزوجية هل من الممكن العمل بها اثناء فترة العلاج','Urology & Venerology'),(325737,'عندي تحسس شديد من الاصوات وزادت الحالة الى الم في الاذن وفي بعض الاحيان يكون ضغط عليها والم في الرقبة على جانبي المريء قرب اللوزتين مما يجعلني اذا تكلمت اتالم جدا وقد حصلت هذه الحالة عندما اجريت عملية لاستئصال الجيوب الانفية في شهر 11 2013عمري 20','Ear, Nose & Throat Problems'),(1297625,'السلام عليكم يا دكتور مشكلتي انني اعاني من القشرة كثيفة في راس و الحكة كثيراااا و ظهور بعض بقع حمرا في الوجه و تقشر بعض اماكن في الوجه','Dermatology'),(795527,'هل استخدام حبوب الزنك قد يؤثر في مرضى السكر وان لك يكن مؤثرا فما هي الفوائد العادة من استخدامها','Dental medicine'),(534749,'اهاني من سمنه في الزنود بشكل يجعلني هل هناك علاقه بين الهرمونات او الغدد وهذه السمنه','Nutrition'),(1286525,'السلام عليكم عندي الكلسترول 244 والطبيعي اقل من 200 اما الهون الثلاثية 180 والطبيعي 100الكر 135 والتراكمي 68 مع العلم ان عمري 53 سنة هل يعتبر هناك خطر','Heart Disease'),(333941,'كيف اترك دواء بلافكس اني استغدمت 12حبه منه يوميه حبه هل يمكن ان اتركه','Heart Disease'),(1560369,'صرلي شهرين بشم رائخة كريحة ونفسها بستطعمها بالاكل حتى رائحة عرقي بشم نفس الريحة الامر مزعج عم اكره الاكل شو السبب وشو الحل وشكرا','Ear, Nose & Throat Problems'),(345310,'انا انسى كثيرا في هذه الفترة ماذا افعل','General Medicine'),(18151,'ما العلاقة بين الحالة التى تعرف باللغة العربية عرق النساء وبين التهاب الاعصاب وما هي اعراض كل حالة منهما والتقدير','Neurology'),(1168144,'مارست الجنس السطحي مع خطيبي وحدث نزيف حاد للدماء وبكمية كبيرة هل هذا دليل على فض غشاء البكارة','Sexual Health'),(1380673,'فقدان الذاكرة ولخبطة في الكلام','Psychiatric Diseases'),(1071383,'وقفت العادة من 3 اشهر وامارس كيجل والعب كمال اجسام مارست العادة امس وجدت ان سرعة القزف مازالت موجودة ما الحل لها وكيف ستعود الى طبيعتها ام ان الامر محال وستبقى كما هى','Sexual Health'),(28331,'اشعر بالم في الظهر هل يمكن ان يكون بسبب العادة السرية','Musculoskeletal Diseases'),(660758,'السلام عليكم دكتور عندي طفل عمره سنة راسه مسطح من خلف الجهة اليمنى استشارنا عدة الاطباء في فرنسا اكدوا لنا ان راسه لن يرجع دائري الشكل سؤالي هل يوجد العلاج وشكر','Pediatrics & Child Health'),(1614413,'جاني مغص بعد ماشربت الحليب بنصف ساعه','Gynecology & Women Diseases'),(560998,'هل يوجد دواء لعلاج البواسير بصورة كاملة','General Surgery'),(1472790,'اريد فحص غشاء البكارة هل انا عذراء ام لا','Sexual Health'),(1144308,'السلام عليكم انا متزوجة و دورتي منتظمه 28 يوم هذا الشهر دورتي غزيرة معا وجود كتل دم تشبه الكبد بالرغم من مرور اربع ايام انا دورتي 5 ايام مع العلم اني احاول الحمل فما سبب ذلك','Gynecology & Women Diseases'),(678290,'سلام انا شاب 38 سنة مريض بالسكر مند20 سنة عندي مشكلة عدم نزول المني هل لهده المشكلة علاج ام انها مزمنة متل السكري و السلام','Endocrinology'),(573423,'عندي الم كان ف البطن ممتد للظهر مع الم ف المنطقه اليمنى','Internal Medicine'),(1107294,'ابني عمره ٣اشهر و يرفض الرضاعة فما هو الحل','Pediatrics & Child Health'),(1264821,'اعاني من ظهور حبوب و التهابات عند نزع الشعر و صغر الثدي','Gynecology & Women Diseases'),(169342,'السلام عليكم دكتور انا فتاة ابلغ21 سنة عند حلول الصيف اعاني من التعب و الم في الساقين و الذراعين مع العلم اني في الشتاء لا اعاني من هذه الظاهرة و انا و الحمد لله لا املك اي امراض شكرا','General Medicine'),(97972,'ما هي الاطعمة التي تحارب تجاعيد الوجه عند النساء','Dermatology'),(775473,'ايش افضل مرهم للكي للمراة الحامل','Gynecology & Women Diseases'),(1185150,'ماهي الادوية التي تستخدم في علاج مرض opin pyloric sphincter ولكم جزيل الشكر والتقدير','Urology & Venerology'),(1419124,'بعاني من القئ الشديد مبعرفش اكل والصداع والغثيان ووجع شديد في المعدة ونغزات قلبيه واضطرابات في الجهاز التنفسي والجهاز الهضمي','Digestive System Diseases'),(637849,'هل تعيش الحيوانات المنوية اذا اختلطت بالماء و هل تموت بشكل مباشر وكم من الوقت لتموت في الماء','Sexual Health'),(1046997,'زوجتي لم يحن موعد الدورة الشهرية واتتها في غير موعدها لمدة يومين وانقطعت وكان لون الدم قاتم مادليل هذا الشيء وشكرا','Gynecology & Women Diseases'),(456518,'السلام عليكم انا عمري 21سنه اوزني 49 اريد ازيد وزني','Nutrition'),(1291285,'بعد ممارسه العاده السريه عده مرات اصبحت فتحت الشرج كبيره و اوسع من قبل ماذا يجب فعله و هل توجد وصفه طبيعية لمعالجه هذا','Sexual Health'),(1361977,'عمري حاليا 14 سنة وقضيبي طوله 14 سم فكم يمكن له ان يصبح في عمر ال18','Sexual Health'),(1240308,'لو سمحت يادكتور انا لما بزعل صوتى بيعلى جدا ومش ببئا مدركه انا بقول ايه وكمان اعصابى ورائسى بيحصلها تشنجات ايه الحل','Heart Disease'),(580228,'نتيجة تدل على وجود مرض معين بسبب نقص كرات دم البيضاء اما طبيعية Complete Blood Picture Haemoglobin 160 Haematocrit PCV 481 41 52 RBCs Count 555 millions cmm 45 59 MCV 86 780 100 MCH288 27 33 RDW CV 140 115 15 Platelet Count 152 150 450 thousands cmm Total Leucocytic Count 57 4 11 thousands cmm Differential Leucocytic Count Neutrophils 460 264 x10 9 L 2 7 Lymphocytes 470 270 x10 9 L 1 48 Monocytes 42 024 x10 9 L 02 1 Eosinophils 21 012 x10 9 L 01 045 Basophils 07 004 x10 9 L 0 01 Comment RELATIVE LYMPHOCYTOSIS هل يعتبر صفائح اللمفاوية تدل على مرض عضوى او سرطان','Internal Medicine'),(191430,'السلام عليكم انا سمراء مهو سمراء حييل وقريت باالنت انه الحل للتبييض هي حبوب الهيدروكينون هل هذا صحيح وهل بيااضها ابدي لاني اريد ان اكون بيضاء جدا ولكن اين تتواجد حبوب الهيدروكينون وباسعار رخيصه','Dermatology'),(16962,'هل وجود رائحة من الفم مع وجود بلغم بلون مائل لون الاصفرار له علااقةبامراض غير امراض الاسنان ماهى الامراض المرطبته بوجود رائحة ووجود بلغم بلون متغير','Ear, Nose & Throat Problems'),(641023,'هل ممكن ارتجاع المعده والحموضه تسبب كحه واعراضها مثل الشرقه لاني اعاني منها منذ شهرين تقريبا','Digestive System Diseases'),(21049,'ماهي العلاجات للمكروبات التي تصيب المهبل','Sexual Health'),(1376843,'انا عندى غضروف فى الفقرة 4 و5 وعملت اشعة رنين ظهر ان الغضروف منفجر فى القناة وطالع على فوق ايهه احسن حاجة ليا انا محتارة مش قادرة اقرر','Musculoskeletal Diseases'),(1339530,'تاخرت الدوره الشهريه ٣ايام مع عدم وجود اي اعراض لاحمل ولا وجود افرازات','Gynecology & Women Diseases'),(1550643,'انا بعاني من فترة طويلة من الحكة الجلدية مثل وخز الابر خاصة في فصل الشتاء لعدم التعرق او لما اتعرض للتوتر ودرجة الحرارة ومن اعراضها صعوبة الرنفس وبثور حمراء على الجلد وقلق شديد','Dermatology'),(785029,'صباح الخير دكتور استيقظ ويكون لدي انتصاب صباحي ولكن يبقى فقط لثوان ويزول هل المدة طبيعبية ام يجب ان يبقى لمدة اطول شكرا','Sexual Health'),(1576571,'هل ممارسة العادة السرية قبل الزواج امر طبيعى','Sexual Health'),(1081475,'هل كريم زيتا كورت يصاح لجلد الرضع','Pediatrics & Child Health'),(18320,'عندما اصيب بي اشعة الشمس يصيب بني وجع في الراس','Radiology'),(1123160,'السلام عليكم انا من ليبيا زوجي عمرة52سنة يعني من عدم الشعور بالتذوق وخاصة الحلو والمالح وهو لا يوجد عندة سكر او ضغط','General Medicine'),(884698,'مرحبا من فضلكم اريد الاستفسار عن دواء اسمه بروزاك Fluoxetine 20 هل استطيع تناوله من دون علاج نفسي او وصفة طبية مع العلم انني اعاني من اكتئاب','Psychiatric Diseases'),(49855,'عندي طفلة عمرها 4 سنوات وهي تعاني في الم في البطن ولا تاكل جيد وتستفرغ احيانن وهذه الحالة من حوالي 10 ايام وزهبت الى الدكتور وطلب مني تحاليل دم وبول وقال لي لايوجد شيئ واعطاني دواء وهو شراب من اجل الدود وشراب حديد ولاكن لم ترتاح الطفلة افدوني ولكوم الشكر','Pediatrics & Child Health'),(470365,'هل عملية استئصال كيس بيكر خطيره انا لدي كيس بيكر قياسه 65×24 فبماذا تنصحوني هل ازيل السائل م الكيس ام استئصل الكيس','General Surgery'),(1558957,'اعاني من حرقة في راس القضيب عند تحريك يدي عليها او الاحتكاك علما باني امارس العادة السرية باستمرار هل هذا نتيجة العادة السرية ام من الممكن ان يكون بسبب سوء النظافة الشخصية','Sexual Health'),(285936,'والدتي تعاني من فقر الدم والنسبة 7 ولم تتغير منذ عام بالرغم من تناول الحديد باستمرار','Blood Disease & Hematology'),(241164,'انني اعاني من الالم في الجهه اليسري من الصدر ممتده الي الخلف والي اسفل اليد الشمال واشعر ببرودة في العظام عملت تحاليل للقلب وكانت سليمه','Respiratory Tract Diseases'),(1565523,'هل الاشعة تكشف عن اي مشاكل بالقلب وحجم خطورتها وشكرا لكم','Heart Disease'),(888329,'سلام طفلي يعني من حساسية عند الولادة انا الان استعمال له حليب NAN HA واعطيه دواء Reliefast 4mg montelukast و Calivida levocetirizine منذ ايام و تبين انه يوجد التهاب في الاذن والفم ما الحل','Pediatrics & Child Health'),(516840,'سلام الله عليكم ما هو سبب وعلاج الاصفرار عند حديثي الولادة وهل يمنع اجراء نوع معين من التلقيحات مع وجود اصفرار الوجه شكرا','Pediatrics & Child Health'),(806111,'اخذت ابره تفجيريه وبعد 22 يوم من اخذ الابره حللت حمل في الدم والبول وطلع موجب هل هذا مؤكد ولا من تاثير الابره','Gynecology & Women Diseases'),(663035,'وصفة لازالة سوسة من اسنان و بياضها','Dental medicine'),(974999,'متى يكون اول تلقيح للمولود','Pediatrics & Child Health'),(117966,'منذ حوالي 5 اشهر بدات اعاني من ظهور حبوب غير عادية في الجسم قمت بزيارة الطبيب فقال هذا فيروس ثم قام بكيها جميعها ثم بعد مدة عاودة بالظهور في مناطق مختلفة هل بالامكان ان ارسل صورة لهاته الحبوب','Dermatology'),(1055858,'سلام عليكم عند طقطقة في الكاحلين ثم اصبحت في الركبتين و الان في الكتفين عندما ارفع اليدين للاعلى احيانا في العمود الفقري هل هي روماتيزم او هشاشة او نقص كالسيوم','Musculoskeletal Diseases'),(1389370,'هل نزيف دم الدورة الشهرية وهل لة اضوارا يوك واحد فقط جتني الدورة والباقي ينزل دم اسود','Gynecology & Women Diseases'),(1556299,'اني ارضع رضاعه طبيعه وانطي ممه اواثنين باليوم وراء كل رضعه ديصير عنده خروج مقدار كل ساعتين او ثلاثه ساعات دتخرج بطنه ولون خروج اصفر لين بي فتات','Pediatrics & Child Health'),(1034530,'التبويض كان يوم12 من الدورة هكذ قالت الطبيبة واحسست الم التبوبص','Gynecology & Women Diseases'),(1372859,'لدي كسر كامل مغلق في الساق اليمنى مع تفتت بسيط بالعظمة العليا و السفلى هل احتاج الى عملية جراحية او فقط جبيرة و كم المدة اللازمة للعلاج استشرت طبيبين مختلفين الاول صار علة تدخل جراحي و الثاني اقترح وضع الجبيرة مع العلم يوجد صور اشعة سينية','Musculoskeletal Diseases'),(1499847,'ما هي اسباب سرطان الرئة ال adenocarcinoma امي كانت تعاني من هذا المرض رغم انها غير مدخنة ولا يوجد احد ف البيت مدخن لكنها كانت معلمة هل الطباشير السبب ام ممكن وراثة لان ثللثة من اخوالها عانو من السرطان منهم واحد في الدم والاخر في العضلات والثالث في الرئة ولكنه شره في التدخين وايضا من بنات العم فيهم','Tumors'),(401053,'السلام عليكم عندي طفل عمره3سنوات ونص عنده مشكله بعد كل مرة ياكل وجبه يتبرز على طول في الحفوظه وكمان اعاني من رائحة البراز صراحه مو طبيعيه ابي الحل','Pediatrics & Child Health'),(1411267,'الدورة تنزل نقاط كنت حامل واجهض العام الماضي شهر 2','Gynecology & Women Diseases'),(1537648,'سني 24 وبعد زعل شديد بحس ديما بتنميل في القلب وبيزيد وتقل في ايدي الشمال','Heart Disease'),(732132,'السلام عليكم اني ولدت من سنه وشهرين وارغب في انقاص وزني الذي هوا 94 كيلو وارغب في استخدام الزنكال هل هو مضر بالرضاعه اني ا رضع طبيعي وصناعي','Nutrition'),(809965,'ي جماعة انا عمري ١٧ سنة واجريت عملية فتاق اربي لي الان تقريبا ٤ شهور وبسجل في نادي رفع اثقال ولعب حديد لاكن برفع اثقال تدريجيا بما تنصحوني ورجعت للتدخين بعد العمليه باسبوعين','General Surgery'),(34569,'اعانى من وجود حبوب بيضاء متجمعة على القضيب و عندما سالت الطبيب اخبرنى انها تسمى حبيبات دموية و هى موجود عند الجميع و لا يجب ان اقلق منها و لم يصف لى علاج لكنى اشمئز منها فهل لها مرهم او علاج','Sexual Health'),(314656,'اطلب منك اعطائي اسم التطبيق للبحث عن الادوية واستخداماها','Pharmacology'),(69993,'ماهو علاج حساسيه السلفا لطفل عمره 3 سنوات','Allergy'),(573942,'اعاني من الم بالجانب اﻻيمن عند البطن هل يمكن اني مصاب بالدوده الزائده','Urology & Venerology'),(1014081,'اشعر بالم في منتصف الصدر وضيق في التنفس واحيانا الم في عظام القفص الصدري ما السبب','Respiratory Tract Diseases'),(615226,'هل الملح مع العينه يفسدها','General Medicine'),(1571848,'مره كنت اركض و اختي كانت جالسه ع الارض وضربتني بيدها ع السريع من الخلف اسفل مؤخرتي وانا اركض ف اصابني وسواس انه ممكن يكون دخل شي من الضربه و اثر ع الغشاء لكن لم ارى اي دم في الملابس الداخليه فهل هذا مجرد وسواس ولم تؤثر الضربه ارجوكم','Sexual Health'),(1170758,'كنت صغيرة حين تعرضت لتحرش من قبل قريبي لم اشعر حينها با الم او رؤية دم على ملابسي لاكن اعاني من خروج غازات من المهبل هل يعني باني لست عذراء','Sexual Health'),(640761,'التاتاة بخاخ الربو ومدى فاعليته في علاج التاتاة والتلعثم','Ear, Nose & Throat Problems'),(1315821,'بقعة ماء صغيرة في دماغ الجنين عمره 22 اسبوع و كل شئء سليم فيه ما مدى خطورتها و نوعها','Pediatrics & Child Health'),(1323955,'خروج دم مع افرازات والم اسفل البطن بعد ممارسة العاد السرية بشكل سطحي هل هذا الدم غشاء البكارة','Sexual Health'),(176788,'هل داء القط يؤتر على الحامل شهر واحد وكيف يؤتر وماهي العلاجها','Gynecology & Women Diseases'),(1013048,'هل يشبه اغتراب الذات مرض الفصام','Psychiatric Diseases'),(1083403,'انا حامل في الشهور الاولى وطبيب صديقتي يقول عادي تاكلين بنادول هل هذا صحيح','Gynecology & Women Diseases'),(817509,'اعاني من الحزن الشديد ابكي لساعات على حالتي اعيش في روتين قاتل واحس ان كل العالم عايش الا انا لا حياة لي اشعر ان الدنيا تعارضني في كل خطوة ولا اجد حل احتاج الى نصيحة','Psychiatric Diseases'),(267090,'انا عدراء وقد كنت برفقتي خطيبي و اخرجت المني لكن هو لم يقدف لكنه افرز في البداية المذي وقام بمسحه بمنديل و قمت بالمسح بنفس المنديل فهل يحدت حمل علما انه لم يلمسني او اي شيء ارجوكم الرد السريع ومن حد خبره','Gynecology & Women Diseases'),(1423611,'الم في العظام والعظلات والشعور بالاعياء رغم الراحه حرقه في العيون صداع متنقل ويختفي دوار وتعب','General Medicine'),(1188431,'كيف اعالج نقص وزن الثديين','General Medicine'),(1355399,'عندى 22 سنه عملت تحليل هرمونات التستوستيرون 3 والبرولاكتين 40 طول القضيب فى الارتخاء 2 سم والانتصاب 12 سم والمحيط 8 سم','Sexual Health'),(1489892,'ضعف الانتصاب اثناء ممارسة الجنس ومدمن على مشاهدة الافلام الاباحية ارجو المساعدة','Sexual Health'),(1367158,'انا اعاني من الم القلب وكثيرا مااشعر انه سيتوقف وافقد القدرة على التنفس ولكن يختفي بعد لحضات ضننت ان الامر هين لكن اغمي علي بالمدرسة مرتان هذا الاسبوع واصبح الالم يزداد لدرجة انني اصبحت اكتم صراخي ماذا افعل هل الامر خطير لم يصدقني والدي وضنا انني فقط امثل','Heart Disease'),(671131,'دكتور انا في عملية القذف اشعر بنشوه ولكن لا اشعر بها عند خروجها مني او قوة دفعها ما السبب⁉️','Sexual Health'),(567469,'كنت اتناول حبة منع الحمل سيرازيت مدة سنة ونصف والآن انقطعت عن تناولها تقريبا 10 ايام ا يمكنني ان اخده مرة ثانية رغم تاخري عن تناوله هل سيحدث حمل رغم اخده مرة اخرى','Gynecology & Women Diseases'),(862709,'اعاني من تسقط شعري شعري خشن ومن كتتر استخدم كريمات الفرد اصبح وسط لكن خشن بعد ماتنتهي مده كريم اريد ان اطول اريد حل لوممكن','Dermatology'),(1327883,'اعاني من الم في اسفل البطن واحدا الخصيتين وعند ممارسة العاده السريه يزول الالم ويعود بعد ٤الى ٥ ايام الرجاء التوضيح سبب هذا الالم هل هو امر خطير','Sexual Health'),(430055,'لدي ورم في الخد الايسر اسفل الاذن ولا يوجد الآم في الضرس ولا الم في الورم ما سببه','Ear, Nose & Throat Problems'),(1257516,'عمر زوجي 38يعاني زوجي من حرقة خفيفة بعض الاحيان عند التبول تاتي وتذهب هل هذه من علامات التهابات او ممكن تكون من الاكل والبهارات وشكراالك دكتور','Urology & Venerology'),(725935,'تاخر الحمل مع عدم انتظام الدوره الشهيره','Gynecology & Women Diseases'),(1269537,'اصابتني شوكة شجرة البرتقال في اصبع يدي بوخز ولكن لم تدخل الشوكه و بعد يوم بدء الم في اصبعي مع انتفاخه من فضلكم ما العمل','General Medicine'),(315632,'طفلي يبلغ من العمر 14 شهرا ولم يخرج اي سن الى يومنا هذا','Pediatrics & Child Health'),(1209600,'استاصلت ورم نظامي مند7 اشهر واعاني الان من صداع مع اني اخد دوائ هرمونات هل يمكن ان يكون الورم عاد مع العلم انه حميد','Tumors'),(544603,'ما هو علاج زيادة قدرة وكمية الجنس لدى الرجال','Sexual Health'),(1545983,'انا اخر دورة لي ٢٣ ٩ ٢٠٢١ وهرمون الحمل في ١٢ يوم من ترجيع ٤٨٥ وبعدها بيومين ٧٦ وبعدها بيومين ١٧٤٦ هل يعني حملي ضعيف وكم اسبوع لي حامل كان الترجيع الاجنة يوم ثالث','Gynecology & Women Diseases'),(475823,'السلام عليكم انا فتاه ليست متزوجه في حاجه مضايقتني وقت الدوره ينزل معي مثل الكتل الصغيره دم متجمد هل هذا شي طبيعي ام لا وشكرا','Gynecology & Women Diseases'),(1381059,'انا اتعرض كثير للتنمر اللفضي بشكل يومي من الاهل في البيت او في العمل او في الاماكن العامة انا جدا متعبه نفسيا فقدت الثقه في نفسي وفي كل اللي حوالي احب الجلوس لوحدي خجوله جدا ومتوتره طول الوقت واتلعثم في الكلام كثير ماهو الحل','Psychiatric Diseases'),(421779,'ابنتي تبلغ 3سنوات عندها لحمات في الانف وتعاني مشكلة في التنفس وامرني الاخصائي باجراء عملية في اقرب وقت ما مدى خطورة هذه العملية','Ear, Nose & Throat Problems'),(34932,'انا رجل عمري الآن 53 سنة اعني من نوبات سعال او كحة مزمنةمنذحوالي عشرين سنةوخاصة بعد الزكام يعني اذا ذهب الزكام عني تزيد عندي نوبات السعال عدةاسابيع خاصة في فصل الشتاء ثم يخف قليل وهكذا كل عام افيدوني والسلام','Allergy'),(743383,'انا فتاة غير متزوجة اعاني من وخز في المهبل والم واحيانا حرقة اثناء التبول اكرمكم الله علما اني اعاني ايضا من عسر الهضم هل هذا يؤثر على بكارتي علما اني لم ادخل شيئا','Sexual Health'),(1549921,'عند قراءه المكونات نيوترشن فور يور هير وجدت ان فيه صويا بروتين ايزوليت 1000 مللي جم لكل قرصين فهل هذا اضر ب اي شئ بالنسبه للتستستيرون او كصحه جنسيه كولد','Pharmacology'),(1502302,'السلام عليكم دكتور عمري ٣٣ سنة واعاني بين فترة واخرى الى صداع في الراس من غير معرفة السبب وفي الغالب اشرب برستول وبعد فترة يهدا وبعد فحص الضغط وجدته 140 80 ماذا تنصحني','Internal Medicine'),(100926,'السلام عليكم ظاهر في قدمي ما يسمى عين السمكة وهي عبارة عن جلد مخمل ومدرج بطبقات دوامة من الجلد ويوجد في وسط الدائرة عبارة عن نقطة سوداء فكانت في باديء الامر عين واحدة والان يوجد اكثر من عين في نفس القدم اريد حلا ارجوكم فما هو العلاج المناسب وشكرآ','Dermatology'),(1263957,'متى يحدث جماع بعد الابرة الاتفجيرية وهل من الممكن ان يحدث جماع قبل الوقت المناسب يعني قبل ٣٦ ساعة','Gynecology & Women Diseases'),(1364260,'هل استطيع شرب دواء disulone بدون حمية غدائية','Pharmacology'),(905389,'السلام فيني الم شديدفي بطني كامل واشعر بالتهاب قوي واشعر بضيق تنفس والالم يمتد الي الجهه اليمني واليسري وعندما اضغط علي بطني اشعر براحه ويكون في حراره زايده في بطني','Digestive System Diseases'),(366863,'كيــف اجعل من زوجي سعيد كيف اساعده كيف احيسه بان الجميع يحبه ويحترمه كيف اجعله يحس بشخصيته كيف اجعله اجتمااعي اجيبووني','Psychiatric Diseases'),(1018397,'طفلتي تقريبا في الشهر الثاني و قد لاحظت انه يخرج من مهبلها سائل اصفر كريه الرائحة ارجوا الافادة و شكرا','Gynecology & Women Diseases'),(1461143,'الم وعدم راحه فى الخصيه اليمنى وعرق منتفخ فى الخصيه اليمنى سبب الالم ارجو العلاج بدون جراحه','Urology & Venerology'),(799896,'مرحبا انا عمري 20 دائما احس بالقلق و ابكي علي كل شيء و احس دائما وحيده و و ايضا I am single','Psychiatric Diseases'),(1178433,'عمري 16 سنة وساخذ البروتين masse gainer لا يوجد اي ضرر','Pharmacology'),(1545873,'السلام عليكم من يومين بعاني من تعب وهزلان في الجسم والمفاصل وكنت اعاني من درجة حرارة ٣٩٥ الا انها انخفضت وعيوني شديدة الحمار ما المشكلة وهل علي مراجعة الطبيب','General Medicine'),(1411171,'لي مغص اسفل البطن وفطمت بنتي من شهرين وكنت برضع نظيف ومجتليش الدورة من اول ما حملت فيها وعندي عرق النسا','Gynecology & Women Diseases'),(694796,'هل دواء HCG يساعد على زيادة الحيوانات المنوية لمدة علاج 3اشهر و هل هناك دواء آخر يمكن تناوله مع هذا الدواء وهل يمكن ان يتعلاج ام لا','Urology & Venerology'),(1475972,'هل يتعارض زيلاكس مع نوستيفكس وبريمولوت ن و جلوكوفاج ورابيزول','Pharmacology'),(717688,'رغبه ويحصل بداية انتصاب ثم يتوقف ويكون الم في الذكر حرقان ثم قذف سريع تعالجت اكثر من مره واخرها قبل ثلاث او اربع اشهر بمضاد سيبروباي لمدة شهر','Urology & Venerology'),(1115410,'السلام عليكم باختصار انا متزوج منذ ستة اشهر ولم يتم الايلاج الكامل بمعنى ان عضوي الذكر يدخل قليلا وينصم بعضم حتى ان زوجتي كانت تتالم كثيرا الذكر هل يتطلب الامر عملية لاتساعه','Sexual Health'),(655423,'السلام عليكم انا ام لطفلتين الحمدالله والولادة الاثنين طبيعيه مشكلتي في العصعص اخر الظهر ليا سنه اعاني لا استطيع الجلوس او النوم وهذا حدث بعد الولادة ٢ وشكرا','Musculoskeletal Diseases'),(151972,'السلام عليكم انا شابه ابلغ من العمر 22 سنه اعانى من مرض حساسيه الانف من الصغر ذهبت لى الطبيب قال انى اعانى بوسع فى المجارى الانفيه و هو السبب فى التعفن و القشور التى يصعب عنى استخرجها من انفى اعطنى دواء و الا نتيجه فا رجعت اليه الشهر الماضى و طلب منى عمليه جراحيه و الان اصبحت اعانى من الام فى راسى كثيرا و فى جميع الاوقات و الام فى الاحنجرة عجزت عن فعل اى شى فالجات الى مساعدتكم لى دامتم فى رعاية الله و حفظه شكرا','Ear, Nose & Throat Problems'),(896859,'يوجد في مؤخرتي فوق فتحة الشرج فتحة ثانية لاكن اخرها تكون مصدودة يعني مش زي فتحت الشرج الاصلية السؤال تمنع من دخل الجيش في الكشف الطبي وهذة طبيعية او هذة نتيجة شيئ معين ارجوالر','Sexual Health'),(1306927,'ضيق ف التنفس والم بالصدر يبنتهي بالاغماء او الاحساس بالاغماء','Internal Medicine'),(1289039,'دكتور انالدي حساسيه موسميه واعوجاج بسيط واذني بتوجعني سعات وعاوز اقدم جويه','Ear, Nose & Throat Problems'),(285052,'لسلام عليكم ذكر عمرى30 عام وعملت التحاليل الاتية Prolactin 5 Fsh 14 LH11 Free Testosteron9 وانا صغير عملت عملية الخصية المعلقة وهى حجمها صغير نوعا ما ارجو افادتي بتاثير هذه التحاليل على الانجاب وهل يوجد علاج وشكرا لكم','Sexual Health'),(1114760,'تم عمل اشاعه 4dوتم اكتشاف كيس قرب المعاء هل فيه خطوره هي في الشهر الثامن','Gynecology & Women Diseases'),(823240,'لدي الم في عيني واخشي ان يكون نظري بدا يضعف كيف احافظ عليه وهل هناك قطرة ينصح بها لعلاج هذا الالم','General Medicine'),(230210,'لقد اجريت عملية الليزك و لكن بعد الشهر الثامن بدات بالشعور في تدني مستوى الرؤية فاراجعت طبيب الذي اجرى لي العملية فاعطاني قطرة الفاكان ما هذه القطرة و فوائدها ما سبب تراجع البصر لدي افيدوني جزاكم الله خيرا','Ophthalmology & Eye Diseases'),(1100025,'ور انا فتاة عمري 19 سنة اعاني من تاخر في الدورة الشهرية تناولت حبوب ديان 35 وانه اليوم السادس ولم تنزل الدورة الشهرية ماذا افعل ارجو ان ترد علي في اقرب وقت وشكرا','Gynecology & Women Diseases'),(1254822,'اسباب رطوبة المهبل اثناء الحمل','Gynecology & Women Diseases'),(1490463,'عندى صعوبة فى التركيز والمذاكرة وضيق فى الصدر وبعد قراءة خمس دقايق دماغى بتتوه واشك فى مرض الذئبة فكيف اشخصه','General Medicine'),(758856,'مرض سبينا بفيدا اعاني مند صغري من هذا المرض حيت تم استصالها لكن الان اصبحت مقعد على الكرسي والبول اللاارادي حالة مزرية واريد العلاج ان امكان ذلك وماهي نصاىح تقبل مني شكرا','Urology & Venerology'),(1597409,'انا اعاني من هجمات عباره عن دوخه وزغلله وضيق التنفس ومش قادر اقف على رجلي وشعور بعدم الراحة كان روحي بتطلع حرفيا تحليل السكر والضغط مظبوطين انا حلاق واقف على رجلي طول اليوم معظم الاعراض تاتي بعد شرب القهوة و تختفي عند تناول وجبة الغذاء وتعود بعد الاكل بثلاث ساعات او اكثر','Digestive System Diseases'),(339692,'انا عندي 19 سنة وبعاني من مشكلة حب الشباب احيانآ بتطلعلي حبوب شباب وبفقعها وبعد ما افقعها بكام البشرة بيبقي لونها غامق مكان الحبابية اللي فقعتها في كريمات ممكن استخدمها','Dermatology'),(279388,'اجريت عملية تصغير للفك قبل 5 اشهر ولكن لا زال خدي الايمن متورما قليلا وبذلك فهو اكبر من الخد الايسرهل هذا طبيعي ويختفي مع الوقت ام انه سيبقى كذلك وما العمل','Dental medicine'),(610037,'انا ازلت اللولب منذ 4 اشهر ومتبقى على دورتى 10 ايام واحس بالام بالثدى والظهر وجفاف بالمهبل والام متقطع اسفل البطن واجريت تحليل بالدم سلبى هل انا استعجلت ام هى نتيجه مؤكده','Gynecology & Women Diseases'),(1267481,'اخذت دواء ايترجستون لمدة ١٠ ايام وعملت تحليل رقمي طلعت النتيجة اقل من خمسة يعني لايوجد حمل وبعد ان توقفت عن الدواء ب٥ايام تنزل مني افرازات بنيه يوم ويوم لا مامعناها','Gynecology & Women Diseases'),(1634936,'يوجد كيس صنبوري حجمه ١ سم وجلطات قديمه في المخ ما الاضرار الناتجه لهذه الحاله','Urology & Venerology'),(525406,'هل بقاء التورم في الخصة قليلا بعد عملية الفتق الربي ب4ايام امر طبيعي','Urology & Venerology'),(1239285,'عمري 17 وبدخل ال18 قريب لازلت اعاني من مشكلة عند المشي العضو واضح مو زي باقي الناس و خاصة الامر محرج عندما البس الدشداشه الثوب مادري وش المشكلة ولا لقيت احد مثلي في الموضوع','Sexual Health'),(1463754,'اعاني من التبول الكثير والم في المثانه','Urology & Venerology'),(1178451,'السلام عليكم عندي الم اعلى الفخد الايسر','Dermatology'),(335452,'عندى حبوب صغيرة وبيضاء فى الكتفين','Dermatology'),(756533,'السلام عليكم في حلقي وقف قطعة صغيرة من حديد احاول ان انزله ماتنزل وان اخرجها ماتخرج مالحل في هدا','Dental medicine'),(243920,'منذو شهر كنت زعلانه ورحت لااذاكر ماده وفجاه اظطرب ررؤيه وتشابكت الحروف امامي وتنمل خدي الايمن مثل البنج وايضا يدي اليمني تنملت وبعدها كرهت كل شي ولم اعد امارس عاداتي القديمه مثل التسليه والخ واحيانا ياتيني عدم شهيه لاكل واحيانا اعاني من بروده بجسمي علما بان هاذي الاعراض اول مره تاتيني ولم اعاني من شي سابقا الا قالون عصبي وانا عصبيه وشكرا','Neurology'),(288304,'لدي تكيس مبايض فهل بانتظام الدورة والتبويض تكون قد حلت المشكلة مع العلم بان وزني 57ودورتي منتظمة ماعدا هذا الشهر فهي متاخرة 5ايام','Gynecology & Women Diseases'),(697653,'كيف اتلقى الاجوبة علما باني ارسلت لكم سؤالا واحتاج الى اجابته في اقرب وقت ممكن عن طفل رضيع اصبح هادئا قليل التفاعل على غير عادته ارجو ان احصل على اجابة سريعة','Pediatrics & Child Health'),(1628470,'انا فتاة عمري 20 دورتي تاتي بانتظام كل 25 يوم ودائما تاتي بغزارة شديدة تشبه النزيف وتستمر ل 10 اياملكن من اربعة اشهر دورتي لازالت منتظمة لكن تاتي ليوم واحد فقط وكمية الدماء قليلة جدا رغم ان وزني يعتبر طبيعي ولا يوجد تغيير في نظامي الغذائي فما السبب','Gynecology & Women Diseases'),(511921,'فصيلة دم زوجي A موجب وفصيله دمي B موجب واني حامل 6 اشهر فما احتمال فصيلة دم اطفالي','General Medicine'),(1482466,'٦ شهور ماجتني وبعدهم جتني شهر ٥ ايام والدم قليل اللي ينزل والحين كملت ٣ او ٤ شهور ماجت','Gynecology & Women Diseases'),(459455,'علامات تنبية بوجود التهاب الكلي والحالب','Urology & Venerology'),(1424301,'بنتي عمرها ست شهور طاحت على راسها واستفرغت هل فيه خطر عليها','Pediatrics & Child Health'),(754080,'اذا تعود قضيبك على يدك بالعاده بقذف بسرعه فهل اذا زوجتك قامت يقوم قضيبك بيدها سوف يقذف بسرعه','Sexual Health'),(4897,'بسم الله الرحمن الرحيم سؤال الزوجة عند الجماع يحدث الآلآم وعند انزال الشهوة وهى لم يحدث عندها انزال ولكن اثناء المداعبه والجماع ينزل منها سائل كثير الا عند لحظة الانزال من عندى لا يحدث عندها ذلكوتحتاج لراحة قليلا على ظهرها بعد الجماع','Sexual Health'),(760979,'اعمل على الحاسوب طيلة اليوم و في الاونة الاخيرة يصيبني الم كبير في يدي اليمنى يدوم يوم او يومين مع عدم القدرة على تحريكها او العمل بها','Sexual Health'),(1461111,'صداع واختناق بعد الاكل بفتره قليله','General Medicine'),(1257637,'ابن اختي اغمي عليه بالسيارة وعندما اخدته للمشفى دخل بغيبوبة ماهي نصايحكم لها','General Medicine'),(825802,'السلام عليكم طفلة عمرها سنتين ونصف تناولت نصف زجاجه دواء ايرونيل بماذا تنصحونني','Pediatrics & Child Health'),(238560,'انا شاب عندى 22 كنت امارس العاده السريه بطريقة كبيرة ولكنى تمكنت الحمد لله من تقليلها واصبحت امارسها بطريقة قليلة واحاول امنعها الان ولكنى االاحظ نزول نقط سائل لازج منة يشبه السائل المنوى فى وضع الارتخاء وخاصة بعد التبول كما انى احس بصغرالعضو','Sexual Health'),(1634438,'هل طبيعي بروز وانتفاخ البطن من اسفلها فوق العانه ببدايه الشهر الثالث وهل اذا توقف نبض الجنين تضل البطن تكبر ام لا ارجو الرد','Gynecology & Women Diseases'),(230790,'انا شاب ابلغ من العمر 22 سنة عند ممارستي للعادة السرية نصعد خصيتي اليمنى لتخرج من كيس الصفن احيانا ماهو العلاج','Endocrinology'),(1191355,'والدي عمل له قسطره علاجيه وتبين ان الشريان الايمن مغلق ثم عمل له شبكه ثم بعد الخروج من المستشفى بيوم رجعت نفس الحاله وتبين انه هنالك خثره على الشبكه وعمل له قسطره ثانيه وغير ا','Heart Disease'),(1078752,'بعد ممارسة الجنس باسبوعين اصبح هناك انتفاخ فى راقبتى هل هذه من عالمات الاداز','Sexual Health'),(475083,'السلام عليكم اناشاب عندي 16 سنه وجسمي مشعر الا دقني','Sexual Health'),(1619018,'اعاني من حساسية في اطراف المهبل ومعاها حبوب صغيرة وانا حامل في الشهر السابع وتتجرح المنطقة عندما احكها بشدة','Gynecology & Women Diseases'),(836811,'زوجتي حديثة الولادة انجبت انثى عمرها شهران و نريد بشدة انجاب ذكر و اخبرنا الطبيب ان ذلك مرتبط بحالة البويضة كيف نعلم ذلك وقد توقفت العادة عندها بسبب الرضاعة افيدوني بالله','Pediatrics & Child Health'),(1571525,'كم المده بين الجاعات لتحاميل فيفادول ٢٠٠ ملجم لطفله عمرها سنتين و ٧ شهور','Pediatrics & Child Health'),(461524,'اريد نظام غذائي لكي اوزن اكلي واخسر وزني مع انني امشي كثيرا ولكن ليس لدي السيطرة ان اتحكم في اكلي او اريد بعض الحبوب الئي تساعدني','Nutrition'),(1294253,'انا شاب عمري 24 سنه ومقبل على الزواج واريد ان اجراء عمليه الختانه هل هي خظيره وهل لها تاثير في حياتي الزوجيه مثل سرعه القدف وعدم الاتنصاب وبماذا تنصح اجراء العمليه او لا','Sexual Health'),(1084768,'انا طفلي عمرهة١٧ يوم بعطيه فيتامين د لازم قطره خايقه يكون معطيه اكتر من قطره باثر','Pediatrics & Child Health'),(1408753,'يحدث فجاه و على فترات متقاربه كل نص ساعه او ساعه عندما يشعر بالحرارة او الانفعال الزائد عند مشاهده الافلام او عندما يقوم بحركة فجاه و يضطر لرش الماء البارد على جسده لتهدئته','Neurology'),(1577841,'انا فتاة عمري 20 سنة لدي كيس على المبيض الايمن 45سم يرافقه الم شديد في المبيضيين والم اسفل الظهر مع حمى وكثرة الافرازات المهبلية ما السبب وما هو الحل','Gynecology & Women Diseases'),(1368555,'سؤال تجريبي ملح جدا لا تجاوب راجاءا ها ها ها','General Medicine'),(369214,'لدي ٣٥ سنة و متزوج منذ ٨ سنوات و الحمد لله شهوتي الجنسية لا تنقطع و امارس الجماع مره واحده علي الاقل يوميا مما يزيد من اثارتي و مشكلتي في بعض الاحيان ان قضيبي لا يريد الوقوف حتي و انا في قمة اثارتي الداخليه مع بعض محاولات من الجنس الفموي','Sexual Health'),(63607,'هل الجماع اكثر من ست مرات مع نزول السائل المنوي في كل مره في في جلسة جماع واحد هل يؤثر ذلك علي ام لا','Sexual Health'),(835526,'دورتي كانت غير منتظمه والان اخر دورتين لي هذا تاريخهم ٢١ ١٠ و ٢٢ ١١هل تعتبر منتظمه بقارق يوم واحد ومتى يكون التبويض','Gynecology & Women Diseases'),(726575,'بنتى عمرها سنتين و نص هى صغيرة كانت بتعمل حمام على البوتى بانتظام دلوقت لا هل ده نفسيا و ازى اعالجه','Pediatrics & Child Health'),(1117852,'لا اشعر باللذه اثناء الجماع مع الزوج بعكس مداعبته من الخارج للبظر هل يوجد علاج لذالك علما باني كنت معتاده على مداعبته البظر بالسابق','Sexual Health'),(469399,'اريد ريچيم سريع المفعول لانقاص وزنى وعلى استعداد ان اتحمل قلة الاكل','Nutrition'),(689040,'اعاني من شرخ بسيط في القضيب ويحصل نادرا عند ممارسة العاده السريه فهل له اسباب اخرى','Urology & Venerology'),(355948,'مرحبا ابني7 سنوات منذ 6 اشهر بدا معه صداع في الجبين بين العينين خفيف الى متوسط احيانا وقليلا قويصورة الجيوب الانفية واللحمية سليمةبعد فحص العين وجد سيجماتيزم ولبس تظارة ولكن الصداع مستمر مع العلم ان الصداع في نفس المكان بين العينين دائماما الحل','Neurology'),(1259853,'مارست اللواط دون ايلاج فقط احتكاك واريد ان احلل تحليل الايدز متى الوقت المناسب لاعمل التحليل العلاقه كانت قبل يومين و هل الاحتكاك في فتحه الشرج يؤدي الى اصابه','Sexual Health'),(1582996,'عمري ٢١ سنه وبعاني من رعشة ف ايدي من وانا صغيره بس كانت بسيطه دلوقتي بقيت بعاني من رعشه ف ايدي وف نفضه ف جسمي وبقت بشكل مبالغ فيه وبالذات ف حالات التوتر والخوف عاوزة حل','Neurology'),(1154927,'عندي صوت فرقعة في مفصل الكوع لكلتا يدي عند اداء تمارين الضغط وكان اربطة تنزلق وتعود فوق الفصل','Musculoskeletal Diseases'),(1492039,'الم خارق في عيني اليمنى واحمرار ودموع','Ophthalmology & Eye Diseases'),(1286454,'حضرت الدكتور عم تقول انو لا يكفي مرهم بينو كسيد لوحده ماذا يجب ان يعطى معه','Sexual Health'),(153146,'هل زراعه الاسنان افضل ام التركيبات الثابته ولماذا وشكرا','Dental medicine'),(769530,'شاب متزوج عمري ٣٥ من اسبوعين اشعر بكرة صغيرة متحركة عندما اعطس وعند ممارسة جنسية اشعر بالم بسيط يمتد من كرة صغيرة الى خصيتي اليمين وهو عبارة عن ثقل بسيط وانا قوي جنسيا وبدنيا','Sexual Health'),(848841,'التهاب لايم كيف يمكن التاكد منه','Ear, Nose & Throat Problems'),(1614729,'الم شديد في الجنب وقوي في الخاصرة اسفل الظهر','Musculoskeletal Diseases'),(574034,'انا عندي ثقب في لحجاب لحاجز مع جرثومه في لمعده اريد اعرف شو سبب هزه الامراض مع علاجها','Digestive System Diseases'),(1431130,'صداع فقط من دون اي اعرض اخرى لايوجد ضيق نفس ولا سعال ولا درجة حراره مرتفعه','Respiratory Tract Diseases'),(500893,'قبل ثلاث اسابيع اصابني امساك و صعوبة في التبرز و و البراز يخرج رفيع جدا و بعدها الم في الشرج عند انقباض العضله و الان الم شديد في التبرز من الداخل مع انتفاخ خارجي شبيه بالدمل','Internal Medicine'),(1544126,'ي دكتور انا عروس وزوجي وقت جماع انا احس وهو يحس فيه حاجز بالمهبل مايقدر يدخل كثير','Sexual Health'),(1063082,'مرحبا دكتور توقفت عن اخذ حبوب منع الحمل لمدة اسبوع بعد الدورة الشهرية والان بدات في اخذ اول قرص متى يتم الجماع بعد اخذ الاقراص بانتضام او من الضروري اخذ حبة الطوارئ','Gynecology & Women Diseases'),(1033035,'كيف اتخلص من رائحة السمك ف المهبل علما انني ولدت قبل اسبوعين وتم عمل خياطه لي واستخدمت عدة غسولات للمهبل وشكرا','Gynecology & Women Diseases'),(274534,'عندي موعد لعمل اشعه تكيس المبايض عند اخصائي اشعه اريد معلومات عن طريقة عمل الاشعه وافضل وقت لعمل الاشعه','Gynecology & Women Diseases'),(357883,'عملت تحليل الاول كان العدد7مليون ونصف وبعد علاج شهرين عملت تحليل طلع العدد 4مليون و800 مش عارف لية','Urology & Venerology'),(573584,'هل من الممكن فض البكارة عن طريق ادخال جسم صلب مسكته موس الحلاقة بالخلف مع خروج دم','Sexual Health'),(1606663,'قبل اسبوع باشرت بتناول مضاد حيوي للعظام و الاسنان و لكن النتيحة كانت باثر سلبي على المعدة و الذي تمثل في تشنج بالمعدة و شعور بالالم في راس المعدة عند تناول الطعام مهما كان ماذا يتوجب علي تناوله لتخفيف الالم و ايضا ما هو العلاج الموصوف لمثل هذه الحالة','Digestive System Diseases'),(832741,'ماهي موصفات الغشاء البكاره المفكوك','Sexual Health'),(1419754,'اتغوط يظهر مخرج فتحة شرج انتفاخات حبات 3 غير مؤلم كيف علاج','General Surgery'),(122246,'بتني عمرها اسبوعان ولديها مغص قوي جدا جدا احاول ان اعطيها دواء سباستال لكي الموجود عندي مستعمل منذ 3 اشهر هل في خطر على اعطائي لها هذا الدواء لاني في بلد لايوجد فيه هذا النوع ارجو منكم الاجابه','Pediatrics & Child Health'),(1266509,'اعاني من الخجل او الخوف من الناس بسبب قصر قامتي علمآ ان طولي هو 156فقط','Psychiatric Diseases'),(1456814,'عند مشاهدة حالة جنسية و القضيب لا ينتصب هل هذا ضعف انتصاب ام مذا مع العلم توقفت عن العادة السرية منذ 4 ايام اتمنى الجواب','Sexual Health'),(185942,'السلام عليكمارجو مساعدتي اشكو من الم متواصل في الراس راجعت طبيب اعصاب قال ان لدي الشقيقة واعطاني ابر وبندول فقط في فترة اخذ الدواء تحسنت لكن عاد مرة اخرىعلما ان الالم يزداد عند خروجي من المنزل خصوصا في النهار عند الاضاءةالشديدة وعند القيام باي مجهودانا ارسم واعاني كثيرة من الم راسي عند الرسمواحيانا يكون الالم مصحوب ب لعبان نفسبالاضافة انا لدي قصر بالبصر منذ الولادة','Psychiatric Diseases'),(1606808,'ارق تفكير عدم نوم اعصاب','Psychiatric Diseases'),(1537919,'بنتي بعمر 15 سنة اكتشفت انها تمارس العادة السرية والجماع مع صديقها في المدرسة ماهو الحل لتوقفها ومعاقبتها','Sexual Health'),(514536,'اعاني من الم بالصدر بالجهة اليسرى يزداد مع الحركه والشهيق وعند الضغط على منطقة الالم مع احساس بنبض سريع عمري 22 اعزب','Heart Disease'),(683032,'انا عمري ٢٢ لا ادخن بعد الاكل دائم احس و اسمع صوت ماء او سائل لا اعلم بحنجرتي يرجع الى الاعلى و ينزل للاسفل دائم بعد الاكل مع كثره للتشجؤ مع شعور بضيق بالتنفس كتمه','Ear, Nose & Throat Problems'),(806216,'هل يبين الحمل قبل الدورة','Gynecology & Women Diseases'),(240998,'اعاني من ادمان بممارسة الجنس تتجاوز اكثر من ١٥ مرة باليوم ونتيجة لذلك اشعر بارهاق وتعب كبير ولكن رغم ذلك لا استطيع ترك الشهوة الجنسية الهائلة الامر الذي تتظايق منه زوجتي كثير ما العمل لكي اكون طبيعيا وماهو المعدل الطبيعي للممارسة','Sexual Health'),(1339491,'اعاني من صداع مزعج بالمنطقة اليمنى من الراس من الخلف وياتي كل مدة ويستمر معي فترة اسبوع الى ١٠ ايام حيث لا يوجد علاج الا المسكنات الصداع يشبه النبض او التشنج بالاعصاب الاحظ ان الحالة تزداد عند تغيير مواعيد نومي او الاكثار من المنبهات ما السبب','General Medicine'),(884527,'الم شديد فى عضلات الظهر وعضلات الارجل الخلفية وعضلة الحوض وعدم القدرة على المشي او تحريك المفاصل للارجل بشكل طبيعي وخاصة اليمني مع عدم القدرة على النوم لمدة وصلت الى 3 اسابيع','Musculoskeletal Diseases'),(494600,'هل لحس فرج او المهبل للمراة ينقل مرض الايدز','Sexual Health'),(1585370,'اعاني من صغر في حجم الثدي نفس الحجم و نفس الشكل من قبل البلوغ و حتى الان اعاني ايضا من الشعرانية بشكل متوسط و الدورة منتظمة و لا يهمني اذا ماكان الامر طبيعيا ام لا لانني متاكدة ان هناك مشكلة يجب علاجها في ما يتعلق بحجم الثدي دون عمليات جراحة نصحوني ب finasteride كيف يمكنني استعماله','Endocrinology'),(1622080,'اجريت تحليل السائل المنوي يوجد نقص في عدد النطاف 10 مليون مل وباقي التحليل كما في الصورة المرفقة اريد معرفة كامل النتائج وماهؤ الادوية التي عليا اخذها','Urology & Venerology'),(1311809,'انا حامل في الشهر الاول و اعاني من تكيس المبيض بحجم ٣ سنتمتر و واليوم نزلت مني بعض الافرازات بنبة هل يسبب خطر على الجنين','Gynecology & Women Diseases'),(507966,'عمري 25 وزني 59 مهما اكلت لااتمتع بالوزن المطلوب ماهو الحل افيدوني مع العلم طولي 167 وشكرا','Nutrition'),(722502,'قشور في الاذن الخارجيه افرازات خراج ينتهي خراج يبتدي والان الم شديد وحرار في الاذن تذيب الثلج اسم علاج يخفف الالم','Ear, Nose & Throat Problems'),(1580492,'نتيجه تحليل fsh306 وlh261 وهرمون اللبن 172 وtsh219 و lutinzing hormon350 والاشعه بينت وجود تكيس ممكن اعرف التشخيص والعلاج لتاخر الحمل','Gynecology & Women Diseases'),(1553243,'لدي صعوبه في بلع الحبوب هل استطيع تذويب هذا المضاد الحيوي في الماء augmentin','Pharmacology'),(1535848,'السلام عليكم السؤال الاول عندي كوليسترول ودهون ثلاثية فهل لها تاثير علي العلاقة الزوحية السؤال الثاني انكماش العضو وصغرة في الاوقات العادية التي لا يوجد بها اثارة وكانه عضو طفل صغير العمر ٤٥ سنة','Sexual Health'),(1416019,'انتفاخ ب المعده ماشتهي الاكل حراره ف المعده اخذت علاج وانتهى مازالت الاعراض موجوده','Digestive System Diseases'),(1303945,'شعري يسقط تكرارا و خفيف جدا جربت بعض الوصفات لكن دون جدوى','Dermatology'),(1270130,'حبوب زيروكسات هل تعمل علي تاخير القذف وهل لها آثار جانبية علي الصحة','Sexual Health'),(1597532,'مرحبا انا بنت في عمر 17 سنة و لم ابلغ و هناك لزيج شفاف اصبح ينزل معي بشكل كثيف فما السبب هل هذا خطير لانه اصبح يدايقوني كثييرا و هل ازور طبيب اخصائي شكراااااا','Gynecology & Women Diseases'),(531630,'السلام عليكم الرجاء المساعدة انا حامل وتوقفت عن حبوب الدفستون لمدة يوم لظروف ونزل مني دم هل يعني انني اجهضت بالله اعليكم الرجاء الرد','Gynecology & Women Diseases'),(118186,'مرحبا عمري 17سنه و متفااجاه من الشفران الصغيران مو مرتاحه بشكلهم لونهم غمج و ظهروا من الشفران الكبيران علما انه قبل كان شكلهم ممتاز و علما اني ما امارس العاده السريه و ما عندي اي اهتمام للعاده متفاجاه من الي صار دكتور ساعدني له علاج طبيعي ممكن تذكر العلاج','Sexual Health'),(1085967,'هل يسبب POLYGYNAX حرقة في المهبل','Gynecology & Women Diseases'),(1405697,'حامل بالشهر الخامس واعاني من الم شديد بالحوض من الجهه اليسار اكثر شي واحس بضغط مره قوي اسفل البطن','Gynecology & Women Diseases'),(660091,'هل دائما القولون العصبي يصحبه الالم مزمنه انا الالم عندي تكون خفيفه و غير متواصله','Digestive System Diseases'),(617231,'اعاني من الم في اعصاب اليد عند مصافحة اي شخص او حمل اي ثقل سواء ثقيل جدا او متوسط الثقل و عدم القدرة احيانا على فرد اصابع اليد ما العلاج و ما هو التشخيص','Musculosceletal Diseases'),(1489389,'تاخر الدوره لمده ٤ ايام','Gynecology & Women Diseases'),(918500,'سلام عليكم1 انا كنته بستخدم حبوب من الحمل Desogestrel and Ethinyl Estradio توقفت منها لى7 اشهر ولم يحدث حمل الدكتوره قالت عندى ميلان بسيط بالرحم وتقرح بعنق الرحم هل هو السبب فى منع الحمل','Gynecology & Women Diseases'),(404250,'كيف بامكاني معرفة ايام التبويض من خلال الافرازات','Gynecology & Women Diseases'),(1535672,'السلام عليكم انا شاب عمري 26 سنه مقبل ع زواج ماهو الاجراء الطبي كي اطمئن على صحتي الجنسيه','Sexual Health'),(1541328,'ارجو معرفة نتيجة التحليل و العلاج المطلوب لتحسن الحالة و شكرا','General Medicine'),(1500221,'عندما ادخالت راس القضيب لا يوجد الم','Sexual Health'),(1512806,'لا توجد اعراض فقط نتوء مع ملاحظة عدم تغيير الحجم او الشكل','General Surgery'),(685232,'السلام عليكم والدتى عمر 66 تعانى من ارتفاع فى ضغط الدم منذ حوالى 20 عام و حاليا تستخدم الادوية concor 10 plus Modazar يوميا و قياسات لا تقل عن 160 90 و تصل احيانا 190 110','Internal Medicine'),(424633,'هل الزيت ينضف الاذن','Ear, Nose & Throat Problems'),(949902,'يوجد عندي فتق اربي غير مباشر وزواجي قريب بعد 3 اشهر ولااريد ان اعمل العملية هل استطيع تاجيل العملية','Sexual Health'),(401534,'لماذا يمكن القذف لاى عدد من المرات فى اليوم اذا كان ذلك باليد يد اى من الطرفين ولا يمكن القذف الا مرة واحدة فى اليوم اذا كان ذلك عن طريق الجماع المهبلى هل ذلك طبيعى','Sexual Health'),(459204,'الي ثلاث شهور باخد في منشط ovaclomine من ثالث يوم الدورة بواقع حبتين لخمس ايام وفي اليوم ال 12 عندما اذهب الى الطبيب يعطيني ابرة تفجير ولم يحدث حمل بالرعم ان وضعي منيح ر','Gynecology & Women Diseases'),(1057923,'انا اكل الخضار واللحوم ولا اكل الكربوهيدرات بسبب التخسيس واخاف من نقصان الحديد بالدم الذي اصبت به في السابق بسبب الحمل والترضيع كيف اعرف ان حديد عندي منخفض','Nutrition'),(790010,'ابنى عمره سنة ونصف ولم يتكلم حتى الآن مع العلم انه يسمع جيدا ويعرف ما نقول واحيانا يفعل اشياء نطلبها منه الرجاء الرد','Ear, Nose & Throat Problems'),(1041391,'هل هناك عدة طرق لتشخيص الربو عند الاطفال وان وجدت ما هي','Heart Disease'),(1211006,'السلام عليكم اسمي عبدالناصر في البدايه تغيرت كل اهدافي اللتي رسمتها في مرحله الثانويه لان معدلي لم يكن مرتفعآ بالاضافه لضروف الحرب في بلدي واللتي غيرت من اهدافي ورغبتي في ال','Urology & Venerology'),(402382,'لماذا عمليه قيصرية لحالتي ارجو التوضيح هدا حملي الاول اعاني من ضغط الحمل وضيق بالتنفس عند النوم دكتور وما خطر الولادة الطبيعية علي','Gynecology & Women Diseases'),(5007,'هل للدوالي اي اثر علي الانجاب في حال تاخر العمل الجراحي واي فترة من السنة ممكن ان تنجح العملية','Infertility'),(1576086,'اتشخصت inguinal lymphadenopathy في الساق اليمنى من ٤سنوات مع الم خفيف ايضا ارتفاع في الخصية اليمنى بدون الم او تغيير في الشكل اخذت مضادات حيوية كثيرة تحت اشراف الطبيب فحص الدم normal','Urology & Venerology'),(564084,'السلام عليكم انا متزوجه من سنة وحملت مرتين واجهضت ضعيف الحمل والان اتتني الدوره ليوم وكان خفيفه جدا ونزل بعدها كتله جلديه كبيره مع وجود الام الدوره ف البطن والظهر ونزول دم خفيف جدا جدا ما اسباب ذلك وهل يمكن ان تكون هناك مشكله مع العلم اني كنت استخدم حبوب بريمولوت قبل الدوره وتركتها','Gynecology & Women Diseases'),(1360629,'عملت سونار وكان الرحم سليم والمبايض سليمة ايضا مع وجود افرزات بنية ودموية متقطعة لمدة اسبوع بدون رائحة او حكة او اي شي مالسبب مع العلم بان اعاني مشاكل ف الغدة الدرقية','Gynecology & Women Diseases'),(1557365,'جالى حرقان على يمين ويسار البطن من الاسفل من شهرين بعد اسبوع اختفى وجالى تانى من يومين وعملت تحليل بول هل النتيجة مطمئنة ملحوظة انا للاسف كنت عملت علاقة من 4 شهور ونصف وكنت عملت تحليل بعد 4 شهور لمجموعه من الامراض الجنسيه من ضمنها الاجسام المضادة لفيروس نقص المناعه وكانت النتيجة سلبى','Sexual Health'),(1465324,'هل الزيت الزيتون مع الثوم يجعل قذف المني ابعد لانه انا عندي القذف يوصل ٢ سنتمتر و اقل وايش العلاج المجرب اتمنى الرد وهو الذي يمى ب ضعف القذف او عطيني اسم دوا مجرب','Sexual Health'),(1483771,'نزول افرازات بنية في فترة اباضة هل خطر ام عادي تقريبا صارلو اسبوع','Gynecology & Women Diseases'),(1517227,'دواء B12 مفيد للتركيز مثلا للدراسة','General Medicine'),(1266424,'هل يمكن حدوث حمل اذا تم وضع جزء قليل من المني في فتحة الشرج حيث كان ذلك يوم 22 من الدورة','Gynecology & Women Diseases'),(1242229,'انا متبرع بالكلى بعد العملية كم المدة ابتعد عن الجماع','General Surgery'),(52997,'ما هو سبب رعشة اليد الموضعى وما هو العلاج','Neurology'),(120310,'المشكله عند زوجتي الدوره الشهريه تتقدم كل شهر 5 ايام وعند نزل الدوره تنزل في مستوى تدفق للدم عادي مثل اي امراه وبنفس الكميه والمخيف في الموضوع هو ان لون الدم احمر داكن يميل الى السواد واحيانا يكون اسود ولم نشاهده من اكثر من سنتين في لون الدم العادي بل هو اسود ورائحته كريهه مع العلم بانني اصبت بالتهابات جلديه في القضيب وانتهت بعد توقف الجماع','Sexual Health'),(1526307,'ولله كل ما عم يمر وقت عم يذداد الالم و عم ابكي من الوجع و عم يصير شوي وجع ب رجليي ب سبب الضغط طول الوقت انا عل طرف انا عمري 13 سنة و لما اخد البندول بضل معي ل اربع ساعات كترت و برتاح كتير لما اخد البندول و عم يصير صداع و حرارة و هل عادي اني اخد بندول عيار 500 باخد خمس حبات ب اليوم','Gynecology & Women Diseases'),(1468816,'او اي من مسببات السرطان وعدم وجود تاريخ عائلي للاصابه بالمرض عندي الام بسيطة فالصدر ومتقطعه تاتي وتذهب لثواني هل علي الخوف','Respiratory Tract Diseases'),(1579383,'لدي حالة غريبة جداااا ولله اعلم بها عندما اكل الحلويات او الكثير من السكر تزداد لدي صعوبة في الكلام او تزداد لدي الحبسة الكلامية وايضا عند شرب الغازيات تزداد كثيرا والغريب انه عندما اسمع موسيقى بترددات عالية قليلا تزداد لدي نفس الحالة هل يوجد حل سئمت من هذه الحاله','Psychiatric Diseases'),(96414,'اعانى منذ صغرى من فقدان فى الشهية والنحافة وانا ابلغ من العمر 27 وطولى 159سم ووزنى 45 كيلو ولم ازد عن هذا الوزن من قبل الا فى فترة حملى منذ سنة ثم بعد الولادة عودت لهذا الوزن','Nutrition'),(1558877,'انا عرووووسه وهتجوز الاسبوع الجاي ارجو الرد ضروري بموت من الخوف والرعب ارجو الرد الغشاء ده سليم ولا لاء وهينزف ليله الدخله ولا لاء ارجوووووو الرد ضروري في صوره وانا في حاله استرخاء والتانيه وانا بحزء ارجووو الرد ضروري جدااا','Sexual Health'),(1450421,'خمول واحس راسي ثقيل','General Medicine'),(1237563,'I have invassive pituitary macroadenoma with size 13mm لدي ورم بالغدة النخامية المسوولة عن هزمون الغدة الدقية وحجم الورم هو١٣ هل هي حميدة ام خبيثة الورم هو انفيسف','Tumors'),(641844,'فكي الايسر يؤذيني واثر على رقبتي والوجع ملزمني ولا اعرف ماهو السبب','Dental medicine'),(1027292,'خلع الكتف المتكرر لابد من منظار ام لا علاج طبيعي وتقويات','Musculoskeletal Diseases'),(956660,'اعاني من الم وتيبس في المفاصل يظهر ويختفي وبعد تحليل rf وفحوصات بالاشعة قال لا يوجد روماتيزم ماذا افعل وبما تنصحوني وشكرآ','Musculoskeletal Diseases'),(1432496,'اعاني من عدم رؤية بوضوح من شهر وراجعت الطبيب العيون','Ophthalmology & Eye Diseases'),(1093842,'الم في الخصية اليسرى ولكن ليس بحاد','Sexual Health'),(841007,'السلام عليكم حدث الجماع في اليوم ال11 هل ممكن حدوث حمل','Sexual Health'),(1445799,'ولدي عمرو ٣ سنين ويده ورجله صفرا ايش السبب','Pediatrics & Child Health'),(1307369,'مرحبا صار في ادخال للاصبع ما بعرف لوين و صار في ادخال للعضو مش كامل بس بالاول بالاصبع ما كنت احس بوجع بس متعة بس لما يدخل اكتر كنت اتوجع و العضو نفس الاشي بس ما نزل دم','Sexual Health'),(1257649,'السلام اعاني من صعوبة البلع الاكل و الريق لدرجة الاختناق معا العلم انا مريضة بالغدة الدرقية و اخر فحص لي من اسبوع كان 0 489 و كدلك اعاني من ضيق تنفس خوف شديد في بطني عند البلع','Heart Disease'),(1407144,'والدتي عمرها ٦٤ عام تعاني من الكلى حيث نسبة الصديد ترتفع لديها و حاليا لديها الام قوية في الكلى كما ان هناك الام اخرى مرافقة لالام الكلى مثل الام في الكتف و الذراع ربما لها علاقة بالكلىة مرفق صور التحليل نرجوا وصف ادوية مناسبة','Urology & Venerology'),(881628,'اخنف الصوت ومولود كدا سني 24 وم ن بيطلعوا مني ب ل عملت عملية اللحميه والعضمه ونفس المشكله وديما بيجيلي برد كتير وزكام ازاي اتخلص من المشكله دي خنف الصوت','Ear, Nose & Throat Problems'),(1022503,'هل يتواجد هرمون الحمل HCG في الحمل الغزلاني وهل اختبار الحمل المنزلي يكتشف وجود اي حمل غزلاني وما سبب نزول الدورة اثناء الحمل الغزلاني','Gynecology & Women Diseases'),(903212,'انا مطلقة واريد اعادة العدرية هل شحم سنم الجمل سيعيدها من جديد','Sexual Health'),(997753,'دكتورلدي ٢اسئلة من فضلك اريد الاجابة عليها بسرع لاني جد خائفة ١ هل فتح الاشفار لطفلة عمرها ٩اشهر يضرها ا٢ هلوعندتحرك طفلة رجلها هل تتسع فتحة المهبل لارايتها تتسع هل اديتهاام','Sexual Health'),(1515444,'امارس العاده عن طريق الضغط على القضيب في السرير بشراهه منذ خمس سنين هل هذا ياثر على العلاقه الزوجيه اذ تزوجت هل يسبب الضغط على القضيب تسرب وريدي وهل يسبب ضعف في القضيب','Sexual Health'),(1235669,'القضيب ينحني للاسفل بالاضافة الى انه في حالة الانتصاب التام يكون انتصابه للاسفل تماما على شكل موزة و عند الجماع مع زوجتي لا اجد اي صعوبة مع العلم اني يمكن ان اجعله مستقيما بيدي هل انا بحاجة لعلاج لان الانتصاب للاسفل فقط ة','Sexual Health'),(1318865,'حامل باخر ايامي في الشهر التامن ولا ادخل الحمام كثيرا ك باقي الحوامل رغم ان راس الجنين في الاسفل وكل شئ طبيعي هل هذا يدل ع وجود مشكله او قله هرمون معين','Gynecology & Women Diseases'),(563828,'في حال تناول اطفل دواء tardyferon 80mg','Pharmacology'),(174132,'السﻻم عليكم لدي ابنة تبلغ من العمر12 عاما وهي مصابة بالثﻻسميا من النوع البسيط كما قال ويقول لي اﻻطباء هنا لدينا اطباء امراض الدم اكيدعن طريق فحص نسبة الهيموغلوبين الكتروفوسيس سؤالي هو هل يبقى هذا المرض بهذه الدرجة البسيطة ام من الممكن ان يتطور ﻻسامح الله وماهي اﻻحترازات التي يجب علي القيام بها حاليا ومستقبﻻ ولكم مني فائق التقديرعلما بان نموها جيد وﻻتشكوا من تضخم في الطحال والحمدلله','Blood Disease & Hematology'),(992767,'ادا كان psa مرتفع الي11 هل يعني الاصابة بسرطان البروستات','Tumors'),(1352077,'الانفعال والتاثر بالعاطفه وتدمع العين في اي موقف او خلال محادثه بيني وبين شخص حتى في مواضيع ليست مهمه مثلا مديري اشرح له ظروفي اجد عيني تدمع والتاثر','Psychiatric Diseases'),(587994,'انا حامل و يخرج مني دم قليل في البول ما السبب','Gynecology & Women Diseases'),(610546,'دواء النيرونين لمن يستخدم','General Medicine'),(1002940,'احس بالم في الشرج اثناء التبرز وحرقان بعده كنت استعمل تحاميل ديكلوفيناك صوديوم واقراص فلوربيبروفان هل معي شرخ شرجي وكيف يكشف عنه الدكتور باشعة ام هناك طريقة اخرى','Digestive System Diseases'),(273216,'هل نسبة البروجسترون ٢٧نانومول في اليوم ٢٤ من الدورة يدل على ضعف التبويض و هل يمكن ان يكون سببه زيادة في البرولاكتين علما ان نسبته في اليوم الثاني من الدورة ٣٢','Gynecology & Women Diseases'),(1194778,'انا متزوجة ولدي بنت و توقفت ماخرا على تناول حبوب منع تلحمل حوالي 40يوم و اشعر بالم خفيف في الحوض دون اي نزيف مع العلم انني عملت كاشف الحمل و طلع سلبي هل الوجع طبيعي','Gynecology & Women Diseases'),(750205,'كهرباء القلب وعمليات الكي الحراري','Dermatology'),(1388555,'ارجو منكم تشخيص الحالة','Neurology'),(412574,'هل يوجد دوام غدا السبت','Nutrition'),(439392,'هل الهيبتاجيل يسبب العقم','Pharmacology'),(438888,'halamati tohri9oni jidan mima natijon hada','Gynecology & Women Diseases'),(320663,'انا مريض ذئبة حمراء منذ 8 سنين ومستمر على الكورتيزون ومثبطات مناعة وكانت الذئبة تهاجم الكلة والحمد للة استعادة الكلة وظائفها ولكن مازلت تحاليل الذئبة موجبة مثل ال ANA 12 وANCA موجب فهل من علاج اخر ام سيستمر المرض معى علما بان الادوية اعاقةنموى','Musculoskeletal Diseases'),(1013731,'هل علاج فرط تعرق اليدين والقدمين وتحت الابط بالتردد الحراري هل هي طريقة امنه وفعاله','Dermatology'),(1242202,'ماذا يعني نزول قطرات دم بعد الجماع بيوم هل يدل على الحمل علما لم تحدث معي هذه الحالة سابقا','Gynecology & Women Diseases'),(365304,'مصاب باسكر واصيب بشلل الوجه من الدرجه السادسه من سنتين جته البارح الام ف وسط البطن والقلب و الام ف مؤخرة الر اس جهةاليمين ورعشه قويه ف اليد اليسرى والرجل اليسرى مره واحده على ماتدل هذه الاعراض وجزاكم الله خير','Neurology'),(1085523,'انا عمري ١٧ بلغت قبل ٤ سنين و الها متاخرة علي ٣ اشهر و هاي المرة الثانية','Gynecology & Women Diseases'),(987352,'اعاني من الحوف من الانتحار لا اريد ان اموت بهذه الطريقة الفكرة تعذبني','Psychiatric Diseases'),(1461518,'سلام عليكم انا فتاة ابلغ من العمر 28سنه تقريبا هذه سنتين كشفت انه عندي كثلى ذهبت الى الطبيب مختص قال لي ليس شيء يدعو الى القلق فقط اعطاني دواء ولكن لم تذهب ولم اذهب الى الطبيب و تقريبا الان سنه اشعر بدوخه خفيفة ولكن طول اليوم معي و عدم وضوح في روئيه ذهبت الى الطبيب فعلت الكثير من الفحوصات سليمة','Neurology'),(1351796,'ازلة حصوات المراره واختفاء الغثيان والم المراره وحين مضى 15يوم رجع الغثيان وحراره في الجسم وعملت تحليل في البراز والبول وقال الطبيب بكتيريا ودم في البراز وعمل اشاعه للقيلون العصبي واعطاني له علاج مازال الغثيان والحراره مستمرين ارجو افادتي','Digestive System Diseases'),(1562686,'مساء الخير الدورة غابت ويوم ال ١٥ للدورة زرت طبيبي وصرف لي دوفاستوناليوم هو ٢٢ للدورة وخلصت جرعات الدواء من يومينلاحظت الان نزول افرازات شفافه لزجه مع خيوط دم قليله جدا هي هي بداية الدورة الشهريه علما بان دوروي منتظمه جدا شكرا','Gynecology & Women Diseases'),(410125,'السلام عليكم هل تنفك غرز القرنية من حالها وشكرا','General Medicine'),(800886,'عايزة طريقة يغمي عليا بيها من غير ما اتاذي','General Medicine'),(507991,'السلام عليكم لوسمحت انا اشعر بالم في ركبة الرجل اليمنى وهذا الالم احيانا يختفي فترة ثم يرجع ثم يعود وهكذا وقد عملت عليها حجامة ولازالت المشكلة قائمة وشكرا طولي ١٧٤ وزني ١٠٥','Musculoskeletal Diseases'),(1467530,'استعمل واقي قررت اخد حبوب في بداية دورة في يوم ٥ حصلت معاشرة هل يمكن الحمل حتي الن لم تنزل دورة','Gynecology & Women Diseases'),(297034,'الم عند لمس الخصيه و احمرار اللون بعض الشئ','Dermatology'),(1634831,'هل تناول كمية كبيرة من المنوم يؤدي للموت الرحيم بدون الك وكم هذه الكمية و ما اسم افضل دواء منوم','Psychiatric Diseases'),(162352,'السلام عليكم ولد طفلي ب fibromatosis colli droit عمره الآن شهران ارجو ان تشرح لي دكتور عن طبيعة التمارين التي يجب ان يتلقاها اثناء العلاج الطبيعي في هذه الحالة و هل يمكن ان يشفى فقط بهذا العلاج وان لم ينجح ما هو السن المطلوب لعمل الجراحة ما طبيعة هذه العملية وما نسبة نجاحها ما هي اخطارها','Neurology'),(743492,'في زي الكورة تتحرك بخدي اسفل الفك هل هذا الشي خطر','Dental medicine'),(384856,'يجيني ثقل وتبول في الليل اذا جاتني الحاله وخمول وعندي بس العلاج كرهته في استخدامه تعبته منه ايش الحل لي تستشيروني عليه يعطيكم العافيه','Neurology'),(159060,'السلام عليكم دكتور انا شاب عمري 29 سنة اعاني من ارتفاع الضغط منذ 6 سنوات واتناول الادوية التالية اولميسارتان ميدوكسوميل 20 ملج حبتين يوميا ونيبيليت حبة يوميا وايفابرادين بروكورالان 5 ملج حبة يوميا وعندي مشكلة ولا اعلم هل هي مرتبطة بضغط الدم ام لا حيث انني عند العلاقة الزوجية وبعد 15 دقيقة من بدء العلاقة يبدا وخز مؤلم وشديد جد ا في كامل الصدر والظهر ويكون عند اخذ النفس لذلك لا استطيع اخذ نفس كامل لان الوخز يبدا عند التنفس ويزداد كلما كان النفس اطول لذلك احاول ان اتنفس نفس قصير ويستمر الام لمدة نصف ساعة الى ساعة فما السبب في هذه الحالة مع العلم ان الانتصاب عندي ممتاز والحمدلله شكرا','Internal Medicine'),(439129,'السلام عليكم هل الفرق بين الدورتين 41 يوم تعتبر منتظمة غير متزوجه وعمري 22','Gynecology & Women Diseases'),(1187561,'هل يستخدم دواء hepabyl للطفل المولود حديثا المصاب بالريقان','Pediatrics & Child Health'),(869542,'السلام عليكم انا متزوجة عمري 27 سنةاليوم اجهضت ووصف لي الطبيب امبيلينعلما انني نسيت اخباره بان لدي حساسية للبينيسيلينتناولته ناسية ذلك وانا خائفة من النتيجةالانفما افعل','Gynecology & Women Diseases'),(1337999,'والدتي عمرها 75سنه تعاني من سواءل في الرئات سحبوهن هل ستعود مره اخرى وهل وجود السواءل امر خطير','Respiratory Tract Diseases'),(1624925,'طفلة عمرها سنتين لديها ورم جانبي واضح بالصورة علمآ لم تشتكي منها ولا يسبب الم راجعت قبل 6اشهر اكثر من دكتور وقال بمرور الوقت تختفي لكن لم تختفي الى هذه اللحضة ما العلاج','Pediatrics & Child Health'),(1010001,'دكتور انا قررت ان اواجه خوفي و اسافر لوحدي الى مكان هادئ متل قريةسوف اخذ دواء معي انكسيول و deroxatهل هذا قرار صائبرغم انني عندما افكر في الامر ينتابني الخوف لكن ربي معي','Psychiatric Diseases'),(976226,'عضوى الذكرى طول ١٥ سم الجميع يؤكد انه مناسب ولكن انا ليس لى اى علاقه من قبل مع النساء وافتقد الثقه من خلال الاحساس ان القضيب لن يشبع زوجتى ارجو النصيحه هل يوجد طريقه للتكبير','Sexual Health'),(895841,'حدثت كدمه بعد سحب الدم وبعد يوم تغير لونها وبعد يومين اصبحت حمراء لكن انتقلت الى اتجاه الكتف ولي الان عشرة ايام والاحمرار والالم موجود','General Medicine'),(794248,'ابنتي عمرها 17 عام منذ سنوات لاتنام ليلا وتستعمل الانترنيت وترفض المذاكرة مع انها مفبلة الان على ش البكالوريا وانا لم استطيع ان اساعدها لانها صعبة الطبع تصرخ عليا ما العمل','Pediatrics & Child Health'),(588187,'الدوره الشهريه كانت كل 29 يوم واخر دورتين كل 28 يوم تعتبر الدوره غير منتظمه وهل تختلف موعد الاباضه ارجو الرد وشكرا','Gynecology & Women Diseases'),(343855,'انا اعاني من حبوب لاكنه الحبوب صغيررة واستعمل كريم clearasil يوميا واذا قطعته يوم واحد يكثرو الحبوب لماذا هل هناك سبب مع العلم ان عمري 15','Dermatology'),(1183440,'انا كان عندي خراج وورم الوجه واستمر علاجه شهر الدكتور قام بتنظيفه وبعد حشاه وركب طربوش لكن ضرسي مش قادرة اكل عليه كويس وفي حركة بسيطة الحل ايه','Dental medicine'),(1192661,'مرحبا دكتور انا ابلغ من العمر الاربعون سنة احمل اعاقة برجلي اليمنة لي بيطاقة اعاقة اريد تقرير طبي مفصل','Gynecology & Women Diseases'),(1535954,'في بعض الاوقات انتهي من عملية البراز وارجع مره ثانيه لدورة المياه ياتيني وسواس يقول في براز واذااذهب واشد على نفسي اشوف دم فاتح مره مختلط بمخاط ولا ينزل يرجع لجوه هل طبيعي','Digestive System Diseases'),(1190721,'انا عندي تكيس بسيط والآن حامل والحمد لله في الاسابيع الاولى كيف احافظ على حملي من الاجهاض لاني سبق ان اجهضت بسبب ضعف التبويض من التكيس','Gynecology & Women Diseases'),(966367,'السلام عليكم قبل 7 ايام اجريت عملية قيصرية وكل الامور كانت تسير بشكل ايجابي لكن فجاه اصابني تورم في القدمين والساقين مع شعور بثقل فيهما سؤالي ماسبب التورم وهل هذا مؤشر جلطة','Gynecology & Women Diseases'),(600909,'احتكاك القضيب بين الاشفار','Sexual Health'),(1576391,'انا شاب في عمر 19 عام ولدي سرعه قذف كبيره انا كنت امارس العاده السريه منذ بلوغي وانا الان لست بخير ماذا افعل للتخلص من سرعه القذف ومن العاده السريه ايضا وشكرا','Sexual Health'),(667946,'هل لحقن cerebrolysin اضرار عند اخذها كل يوم سن 61','Pharmacology'),(582083,'علاج الدوالي واسباب ضهورها في الجسم','Sexual Health'),(1386311,'اشعر بالم وخفقان شديد بالقلب وضيق تنفس و احيانا نبض في الرقبه و دوخه او صداع عندما اشعر بحزن او انفعل','Heart Disease'),(372346,'كنت جالسا مع العائلة و كنا نتبادل اطراف الحديث و سمعت شيئا من الحديث لم يعجبني فبدات يجول في خاطري اشياء غريبة او اضع حدا لبعض التصرفات و كل هدا كان بداخلي لم ابوح به وبعدها غادرت البيت و امام المرات رايت اوعية دموية في عيني اليسري خط احمر افقي لم افهم ما هو افيدوني رجاءا','Ophthalmology & Eye Diseases'),(1463579,'هل العادة السرية تظهر فالفحص الطبي','Sexual Health'),(1593581,'السلام عليكم عمري 27 سنة حامل بالشهر الرابع عندي الم بالصدر على شكل نغزات ضيق بالتنفس والم باليد اليسرى وخدران احيانا وزلال حمل وكل ما تضايقت يزيد معاي ونسبة High senstive tropinen جنه اسمه جذي هي 2 ngl مع العلم انه عندي عمتي وجدتي لهم تاريخ بالجلطاات والدكتور يقول طبيعي بس موعارفه شالسبب','Heart Disease'),(1075977,'عملت تحاليل الدوبامين في الدم وجدته اقل من 050 nmol l هل هذا طبيعي او منخفض','General Medicine'),(354811,'اناعندي تورم او كتلةقاسيةفوق ضرسي بالفك العلوي وخلعته لان الدكتور قال خراج بس لسه التورم موجود هل ممكن الخراج ماراح انا بحثت مكتوب لازم قطع ذروة السن هل هذا صحيح وهل هي سهلة ام صعبة وكيف تتم وشكرا','Dental medicine'),(1571659,'وجدت افرازات صفراء مائلة للبني على الداخلي و دورتي ستاتي الاسبوع المقبل هل هذا حمل انا لم امارس الجماع ولا زلت بنت لكن اخاف من تسرب السائل المنوي من خطيبي هل يوجد طريقة للاجهاض','Gynecology & Women Diseases'),(375873,'ماذا سيحدث اذا انتظرت عاما من غير علاج دوالي الخصية','Urology & Venerology'),(1628515,'عندي سن من الاسنان الاماميه العلويه كان واقع من ينين ورحت اعملو تركيب ثابت الدكتور عمل برد لاسنان الاماميه وركبلي حاجه عليهم عستن اعرف اتعايش لحد م السنه تتعمل في المعمل حاليا حاسس بحاجتين الاولي ان شكل مناخيري اتغير بقت اكبر ف هل دا مؤقت والتانيه اني مش عارف امضع هل دا طبيعي في الاول ولا غلط','Dental medicine'),(1361203,'انا كنت ماجله الحمل لظروف سنتين عن طريق الواقي و نويت بقالي شهرين اني احمل هل التاجيل ده ممكن يعمل مشكله و ايه سبب نزول قطرات دم في فترة التبويض','Gynecology & Women Diseases'),(614375,'السلام عليكم لدي الم في اليد اليسره قريب الرسغ ناتج بعد ضربة قوية عليه قبل 4 اشهر لكن لازالة تولم خصوص عن الثني والنوم وليس كسر لاني عملت اشعة x ray مالعمل','Musculosceletal Diseases'),(936573,'اعاني من حبه بحجم اظفر الابهام في كيس الصفن سطحية وبدون جلد تتعرق وتخرج افرازات ولها اكثر من 25 يوم تعيق في المشي واستعملت بعض المضادات من مرهم وحبوب لكن لا جدوى','Urology & Venerology'),(188874,'هل تناول التستسترون يؤثر على الخصية من لديه نقص وهل من لديه خصية واحدة يكون التستسترون و lh ناقص اي عند الحد الادنى','Sexual Health'),(1085724,'في اي وقت ياخذ هذا دوائ بعد طعام ام قبل طعام','Sexual Health'),(534015,'خروج سوايل تشبه الماي قبل موعد الدورة الشهرية','Gynecology & Women Diseases'),(977318,'هل يعمل ليفوماد 10ملغ 100 كمنوم','Pharmacology'),(1586725,'لا يوجد جماع او ايلاج فقط تدليك القضيب باليد حتى القذف من قبل المدلكة في مركز مساج لكن مع وجود بعض المداعبات مثل تقبيل الثدي واللحس الخفيف للمهبل هل هناك خطورة يراودني الشعور بالندم واريد التوبة والرجوع الى الله هل هناك نصيحة للابتعاد عن المعاصي','Sexual Health'),(854201,'هل ديكلوماس diclofenac مخدر مثل الاقراص المهلوسة','Pharmacology'),(413721,'علاج تلتسمم بالنفط','Pharmacology'),(892961,'هل يوجد تطعيم 6شهور اليوم السبت','Pediatrics & Child Health'),(1484843,'السلام عليكم عمري 18 واشعر بان حجم العانة صغير جدا وشكل القضيب لا ادري ابه تشوه ام لا وانا مقبل على فحص عسكري قبل 3 سنوات قست طول القضيب وكان 14 سم الآن لم اقسه ارجو الرد','Sexual Health'),(698214,'اعانى من تهابات بالبروستاتا سنى 23 سنة و يوجد ضعف بالانتصاب و سرعة قزف ما الحل','Sexual Health'),(1215120,'عندما امارس الجنس وعندي وصولي للنشوة يخرج السائل قبل ان اقذف حدثت اكثر من مرة','Sexual Health'),(494445,'المرارة متقيحة مع وجود حصوات صغيرة وقيء اخضر هل هناك خطر سيتم استاصال المرارة','Internal Medicine'),(319675,'انا متزوجة منذ ١٠ سنين تقريبا زوجي يهتم بترتيب البيت بشكل كبير ويرمي اغراضا يعلم انه سيحتاجها قريبا حتى العاب ابننا الكبير نشتريها باسعار غالية فعلا وبعد شهر او اقل يرميها يحس بالتوتر عندما يرى اغراضا حتى لو لم تكن له يفكر دائما بالتخلص من كل شيء تقريبا ليس لدينا صور معلقة بالحائط حتى وهذا يزعجني ولا اعتقد انها حالة طبيعية ارجو ان تعطوني رايكم هل هو مريض وماذا علي ان افعل','Psychiatric Diseases'),(1294603,'عندي صداع نصفي شديد من آمس وعندي غثيان مصاحب بقيء والم في ظهر وفي مشيمة من جهة اليسار','Gynecology & Women Diseases'),(320648,'عمري 32 واعاني من حكة شديدة في اسفل القدم عند الكعب ولا يوجد اي لون او تشقق في الكعب فما هي الاسباب وهل هناك اي علاج','Dermatology'),(834923,'هل يؤثر الفوليك اسيد على الدورة الشهرية','Gynecology & Women Diseases'),(503959,'السلام عليكم الولده تعاني من فطريات او ماشابهه في قدمهاا بين اصابعهاا وحكه وجفاف واستخدمنا كثير ولم ينفع علما بانها تعاني سكر وضغط افيدوني','Dermatology'),(1562029,'كيف اوقف المرض او الحد من الازدياد مجال الرؤية من الطراف بيتقلص النظر الى الاسوء صعوبة القراءة حتى مع وجود نظارت طبية النظر الي الاضواء مزعج','Ophthalmology & Eye Diseases'),(1631543,'ادخلت اصبعين كاملين في صغري ولا اتذكر ان نزل دم ام لا وهل هذا الغشاء سليم و هل سينزف لسديلة الدخلة وشكرا','Sexual Health'),(1266411,'اشعر بالم عند الركوع في الجانب الايمن للحوض من الخلف علما بانني اجلس معظم الوقت والحركه قليله نسبيا فما اسباب هذا الالم وكيف يتم معالجته','Gynecology & Women Diseases'),(1194916,'اعاني من الام في الصدر خاصة الجهه اليسرى مع الم نبض اليد اليسرى احيانا ما السبب','General Medicine'),(1325246,'سلام عليكم انا دائما بلعومي ملتهب واحيانا ترتفع درجة حرارتي و اختنق ما هو الحل وعمري فوق ال 30 سنة','Ear, Nose & Throat Problems'),(880268,'لدى الام اسفل الظهر وحرقةعندالانحناء والجلوس وتمتد هذه الالام الى الركبة والفخد واحيانا اشعربتخدر ف اطراف القدم ولدى الم ف المستقيم كان هناك التهاباقال الطبيب ان السبب الفقرات','Musculoskeletal Diseases'),(1631595,'تساسننءنءنءمءمءمءمءمء','Blood Disease & Hematology'),(1465077,'ارتفاع في درجه حرارة الطفل واحتقان في الزور بعد الكشف اخذ سيفاكسون 1ج ا سم كل 24ساعه ايبو بروفين وسيتال كل 4ساعات بالتبادل امس انخفضت درجة حرارته الي 35درجه والان اصبحت 36 هل اعطيه اخر جرعه في الحقنه مع العلم اني اوقفت ايبو بروفين وسيتال','Pediatrics & Child Health'),(591137,'اني قبل ثلاثه اشهر','General Medicine'),(83752,'قمت باجراء عمليه ناسولر عصعصى مفتوحه و لكنها اخذت وقت كبير جدا و لم تغلق بعد فهذه الفتره هى سنه و نص و لم تقفل ذهبت الى دكتور اخر و قال لى من الضرورى ان اعمل العمليه مره اخرى و سوف يقوم بعملها مقفولههل يوجد خطر فى ذاك','Urology & Venerology'),(1175930,'اخذت حبتين ياسمين ثامن و تاسع يوم و اوقفت ثم نزل دم في اليوم ال ١٤ و بقي تمشيح ٥ ايام و الآن اعاني من اوجاع بطن و حالب و ظهر قوي و نزل دم في اليوم ٢٢ هل هذه عوارض حمل','Gynecology & Women Diseases'),(1546130,'انا مشكلتي احيان بعد التغوط امسح بالمنديل كثير لكن يبقاء الاثر برضو احس اني امسح فتحة الشرج','Digestive System Diseases'),(832381,'اوريد اشياء طبيعيه لحرق من السعرات الحراريه','Nutrition'),(453540,'السلام عليكم انا حامل في شهر الرابع الجنين قريب من عنق رحم هل هذا خطر','Gynecology & Women Diseases'),(672882,'هل الام الدوره علامة حمل','Gynecology & Women Diseases'),(514736,'السلام عليكم انا دائما اذا مشيت ما احس اني متزنه اشعر اني ثقييله ومنهكه لا اعلم ما هو السبب هل تعرفون شيء عن هذا اتمنى الاجابه شكرا لكم','General Medicine'),(501503,'السلام عليكم الحاله بنت متزوجه وبعد ٣ايام صار عندها حكه وافرازات لون ابيض شنو ممكن انطيها علاج وشنو التوجهيات الي ممكن اقدمها الها','Gynecology & Women Diseases'),(897568,'لماذا عدم الرد على اسئلتي منذ 09 01 2017','General Medicine'),(168720,'هل الحجامه تفي بالغرض في حالات امراض القلب و اذا احسست بالم في القلب اين اضع اكواب الحجامه في جهة الصدر ام الظهر و شكرا','Alternative Medicine'),(1063982,'معي دوخة من اسبوع الضغط ممتاز العيون ممتاز','General Medicine'),(121212,'salam ana o3ani fi ba3di ahyan min dowar wadayk fi fitanafos wa3adam tawazon wachkokran','Respiratory Tract Diseases'),(351505,'اعاني من ظهور بقع حمراء على شكل كويرات في بعض الاحيان خصوصا في الساقين والاذرع واشعر بالالم عند وضع اصبعي عليها ارجوا الاجابة وشكرا','Dermatology'),(230014,'هل حبوب neopuntia 500 مضر بالصحه او لها اثر جانبي مع العلم اني اخذتها بوصفه طبيه لاذابه الدهون في منطقه اسفل البطن وانا خائفه من استخدام الحبوب','Nutrition'),(824462,'احس داءما في المساء بضيق في التنفس','Respiratory Tract Diseases'),(1562075,'هل سماكة الرحم تنمع الحمل الرجاء الجواب','Gynecology & Women Diseases'),(1148339,'شكرا لكن المفاجاة انه حدث معي حمل رغم ان الطبيبة اكدت لي ان البويضة فارغة فهل يمكن ان يكون الحمل حقيقيا ام مجرد كيس فارغ','Gynecology & Women Diseases'),(676053,'مرحبا انا معاي قلق شديد وتوتر وتاتيني ضربات قلب سريعه وتحاليلي جميعها سليمه','Psychiatric Diseases'),(406501,'ايهما افضل ان اعمل تحليل مني ام مزرعه سبب التحليل او المزرعه هوا وجود بقع صفراء في المني و درجة لذوجته ضعيعه','Sexual Health'),(394879,'دكتور رجائي ماهو التحليل المخبري او ما المقصود بها وما المقصود ب زراعه للبول','Urology & Venerology'),(609544,'لماذا السم ينتشر بسرعة في جسم الانسان في طريق الجهاز الهضمي','Digestive System Diseases'),(1112556,'هل يجوز شرب الدواء عندي طفل رضيع','Pediatrics & Child Health'),(509365,'هلا صبغة الشعر مضره في ايام التبويض ولو صار حمل ممكن يضره بعد الابره التفجيريه متى اسوي تحليل','Gynecology & Women Diseases'),(143266,'السلام عليكم انا شخص عمري 20 سنة اعاني من مرض السكر النوع الاول واستعمل انسولين لانتوس وانسولين R وبعض الفياتمينات مثل نيوربيون وريلكسون ودواء كيتو فان المشكلة التي اعاني منها هي انني لااستطيع انزل راسي الي صدري يعني نفس الراس لاينزل الى الصدر وذهبت لعدة اطباء واعطوني بعض الادوية وتم تحسن 7 وبعد ذلك تعود الحالة كما كانت كما اني اعاني من ضعف عام في العضلات والجسم كامل ارجو حل هذه المشكلة وشكرا لكم','Endocrinology'),(670414,'ده تحليل سائل منوي ارجو قرائته وشرحه وياريت تعرفونى لو فيه مشكلة او حاجة وجزاكم الله كل خير http www6 0zz0 com 2016 01 24 22 858799408 jpg','Sexual Health'),(315137,'والدي جاله نزيف فى المخ فجاه من شهر ونص ودخل فى غيبوبه كامله مده 25يوم وبعد ذلك بدا يفتح عنيه ويحرك رجليه وايده الشمال فقط واحيانا بيحرك رقبته والدكتور فى المتشفى خرجه وانا مش عارف ما العمل','Neurology'),(659650,'انا متزوج بقالي اسبوع ومراتي منزلش منها دم في ليله الدخله ولحد دلوقتي مش عارف اعمل ايه اروح لدكتور متخصصوهل ده طبيعي ولا هي اصلا مش عزراء','Sexual Health'),(1512417,'السلام عليكملدي الم حاد في منتصف الصدر يصحبه بعدها حالة غثيان وياتي هذا الالم من فتره الي فتره مع العلم ان لدي تقرح في المعدهاريد ان اعرف م سبب هذا الالم','Internal Medicine'),(1251613,'سلام عليكم كنت اعاني من اغماء بشكل كثير وتم تشخيص المرض فقر ادم وتم اعطائي ابره مفعولها قوي 2مليون ونص وكان عمري 13عام وبعد وصول عمري 15سنه عرفت انو حجم العضو الذكري لا يكبر','Musculoskeletal Diseases'),(563127,'عندى ضعف فى التبويض قوى ومخزون المبيض قليل جدا وزوجى عند ضعف فى الحركه وتشوهات الحيوان المنوى كتير قوى نفسى ابقى ام مش عارفه اعمل ايه ومضوع الحقن المجهرى غالى قوى عليه افيدونى','Gynecology & Women Diseases'),(68217,'ارجو الرد على السؤال السابق انا بانتظار اجابتكم الكريمة','Psychiatric Diseases'),(108820,'منذ حوالي اسبوعين قمت بآلليل وكنت متعرقا وشعرت بالعطش فشربت مشروب الكوك كولا باردا جدا في الصباح استيقضت على الم في جانبي الايمن وفي المساء اصبح الالم لا يطاق مع تعرق كثير و رغبة في التقيئ استشرت صيدلاني الحي الذي حقنني بامبولة ليوميتاسين التي اذهبت الالم٠ منذ ذالك الحين لم استشر الطبيب لاني لا احبهم لكني من وقت لاخر اشعر بوغز ولكن هذه في كلا الجانبين٠ من فضلكم ماذا تشرون علي','General Medicine'),(1383791,'كيف اقدر اقوي قضيبي اذا ممكن ي دكتور تفيدني','Sexual Health'),(434106,'مرحبا قبل شهرين عملت عمليه ناسور لكن اتضح لى ان الدكتور لم يرى الناسور بل قام بازالة تواليل على فتحه الشرج وذهبت ولكن بعد شهرين رجعت وانا مستاء جدا','General Surgery'),(1192350,'اخدة ابرة واحدة لهرمون الديكا وبعد مرور شهر لايوجد انتصاب بعد التبول و التبرز','Sexual Health'),(544246,'ابلغ من العمر 28 عام ويظهر لي حبوب فى الصدر والبطن والكوع وباخد مضاد حيوي ومسه وبتروح وبعد فترة بترجع تانى عايز اعرف ليه','Dermatology'),(487142,'هل اخذ حبوب دافستون جدير بانزال الدوره لانها تاخرت عني 66يوم مع العلم اني اتناول حبوب كوفلاج للمساعده على الحمل ارجو الرد','Gynecology & Women Diseases'),(482281,'كيف يتم تشخيص فتق الحجاب الحاجز','General Surgery'),(1435933,'لاتوجد اعراض حاليا ناخذ علاجه له','Pediatrics & Child Health'),(1321429,'تعرضت لاصابة في ذكري اثناء ممارسة الرياضة وشعرت بالم شديد لكنه تلاشى بعد الاصابة لكني لحظت الان ان خصيتاي لا تتدليان بنفس المسافة لا اعلم هل هو حقيقة ام وسواس لا يوجد ورم','Sexual Health'),(438498,'امي سيده في ال50 من العمر على وجنتيها لون غامق عن لون الوجه الطبيعي اي لون مائل للبني وعند الكشف قال الطبيب انها صبغيات فكيف يمكن علاجها','Dermatology'),(1096481,'ما هو سبب نزول دم الحيض كتيفة مع قطع لحمية ليوم واحد بعد اليوم التاني نزول دم سوداء و انقطاعها مع العلم قبل نزولها بايام وجدت افرازات بنية اللون','Gynecology & Women Diseases'),(775300,'هل لوكودينين ب تمحي sekatrice اريد الجواب','Dermatology'),(987155,'عندى اختفاء البويظات وعمرى 20 متزوجه من سنه ونص وزنى 60 عملت جميع لتحاليل وممتازة ودورة منتضمه وبعد انتهاء الدورة رحت للدكتورة وقالت البويضات مختفيه وتجينا بعد الدورة بعشر','Gynecology & Women Diseases'),(308408,'لدي انتفاخ تحت الابط الايمن فقط بدون اي الم','General Surgery'),(425847,'ماهي الغده الكظريه','Endocrinology'),(1357601,'اعاني من رشح تحسسي لمرحلة تحسس البلعوم وتسبب في اختناق اثناء النوم وحدوث التهاب في بعض الاوقات','Ear, Nose & Throat Problems'),(343667,'للرد على سؤال الدكتور طولي 174 سم وارني بالنشويات و الآخر ﻻ اعرفه هل بامكانكم اعطاء صورة للتوضيح','General Medicine'),(1036459,'ممكن دكتور','General Medicine'),(304072,'السلام عليكم طفلي يبلغ من العمر عام و شهرين بعد الولادة بشهر تقريبا اكتشف تورم صغير في الرقبة تحت اذنه بالضبط و لا زال في مكانه الى اليومهل المسالة طبيعية ام يستدعي اﻷمر الفحص الطبي وشكرا','Pediatrics & Child Health'),(1509805,'السلام عليكم تحية طيبة انا من العراق والدي يمر بعجز كلوي من شهور وارتفاع نسبة اليوريا والكرياتنين وتصل المرحلة بهذيان وكلام غير واع وعدم التركيز في الحديث ما العلاج المناسب','Urology & Venerology'),(981263,'هل يمكن معالجة السائل بالركبة بالرياضة او علاج طبيعي كبديل للحقن','Musculoskeletal Diseases'),(688531,'بعدما مارست الجنس واخرجت الكوندم من قضيبي ومسكتو بايدي السطح الخارجي للكوندم اللي كان داخل مهبل لامس راس قضيبي من تحت هل ينقل المرض بهذه الطريقة مابعرف اذا كان عليه افرازت','Sexual Health'),(1397429,'صداع جامد وتشنج لما يحدث التشنج','Neurology'),(1339130,'انا ارضع تعرضت الاتهاب بالثدي الايمن واخذت المضادت الحيوية كنت اعصر ثديي يوميا من اجل اخراج الحليب المتراكم والآن عندي الم شديد مع ضيق في التنفس عند لمس جهة معينة في ثديي','Gynecology & Women Diseases'),(1473601,'ليس هنالك اعراض لقد ازلت الكيي الدهني ولكن يوجد افرازات','Dermatology'),(619192,'النقرص 11عايزه اعرف ازى انزل النسبه مع العلم ان فى تليف فى الكلى والكريتنين6 6','Musculoskeletal Diseases'),(75914,'هل تؤثر حبوب لزنوبريل واملونج الخاصه بمرض ارتفاع ضغط الدم على عملية الانتصاب وشكرآ','Urology & Venerology'),(1610639,'بسم الله الرحمن الرحيم من قبل فتره خطبت وشاكك ان خطيبتي معها فرط في الغده الدرقيه يوجد عندها حركه زائده اي انها لا تحب ان تجلس بمكان وتتحرك شحوب في الوجه وسواد حول العينين وزنها خفيف وضعيفه الجسد تحب اكل البوظه مره شفت رقبتها نافخه بس حسيت لانها ضعيفه ممكن هيك تتاخر بالنوم تشعر بالبرد','General Medicine'),(681349,'عمري 18 استعمل دواء duoxol و brexin لعلاج شد العصبة عند الكتق لكن عند استعمالهما احس بصداع في الراس و احساس بالغثيان و عدم الراحة و الغضب الشديد هل هذا عادي','Internal Medicine'),(1300472,'السلام عليكم انا استخدم بروفين ادفيل بس عندما اخذته سبب لي دوار شديد والم في الصدر وضيق في التنفس وتعب وتركته بس لحد الان عندي دوار','General Medicine'),(481976,'اهلا انا لجين من الجزائر عمري 16 سنة اعاني من النحافة و اريد طريقة للعلاج باستخدام الحلبة و شكرا','Nutrition'),(439138,'ماهوا الحل النهائي لخشونة الركبه','Musculoskeletal Diseases'),(1560552,'هل تحليل الاجسام المضادة السريع في مخپر يجب التاكدمنه بعد 3 اشهر و 6 اشهر علما اني قمت به بعد 80 يوم من العلاقة الغير محمية و شكرا','Sexual Health'),(426952,'السلام عليكم ورحمة الله في اي حالة ياخد هدا الدواءsimvastatin40mg وشكرا','Pharmacology'),(316176,'اعاني من الم اعلى الصدر جهة اليسار ويمتد الى اسفل الابط الايسر والى اعلى الظهر الايسر ايضاما الاسباب المحتملة','Heart Disease'),(1454436,'عندي الم شديد بالكلى سويت تعاليل طلعت حصى بالكلى حجمها 7ملم و التهاب بالمجاري صارلي اربع اشهر اخذ علاج و ما نفعني بشي ارجو مساعدة','Urology & Venerology'),(880777,'تخثر الدم والتهاب اللثة وخلل عصبي والتهاب في الرحم','Gynecology & Women Diseases'),(677434,'انا شاب ابلغ من العمر 30 سنة حديث الزواج اعاني من دوخة وضبابية في الرؤية احيانا وسخونة في اليدين والرجلين خصوصا وفي الجسم عموما والام وتعب في كامل الجسم وارهاق لم اعرف سببه','General Medicine'),(1024226,'انا شب عمري 19 سمين وقضيبي صغير ولا مرة احتلمت طالعلي شعر بالقضيب وباقدامي ولحية خفيفة جدا بدقني احس بشعور انه نفسي ابوس اجرين الشباب والبنات انا بالغ حل دون طب ليس عنا طب نفسي','Sexual Health'),(1376698,'هل الطماطم تزيد الوزن والا تنحف','Nutrition'),(815126,'متى تاتي الدورة الشهرية بعد النفاس علما اني لا ارضع','Gynecology & Women Diseases'),(663548,'انا حامل في الشهر الثامن المهبل عندي ضيق ما الذي يتوجب علي القيام به لكي الد ولادة طبيعية و بالتالي اتجنب القيصرية اتمنى ان تنصحني و شكرا','Gynecology & Women Diseases'),(403559,'في كثير من الفترات المتفاوته عندما انام اتعرق بشكل شديد وخاصة منطقه الرقبه وال','Dermatology'),(1582103,'انا سيدة عمري ٢٧ سنة عندي عقدة صلبة حجمها ١٣ سم تيراد ٣ في الفص الايسر من الغدة الدرقية و عملت تحليل tsh وجدته ٥٢٦ مع t4 وجدته ١٤٥٩ زرت طبيبة وصفتلي ليفوتيروكس ٢٥ ملغ لمدة شهرين هل اشرب الدواء ام امتنع بالنسبة ل tsh فقط صطحيا مرتفع قليييل انا في حيرة ارجو الرد ماهي الاجراءات جزاكم الله خيرا','Endocrinology'),(902784,'السلام عليكم انا حامل واعاني من سعال قوي يرافقه بلغم اريد علاج سريع وشكرا','Ear, Nose & Throat Problems'),(976332,'ماهي الاضرار الناجمة عن مداعبة البظر وهل يؤثر عن غشاء البكارة وكيف اعرف انه ما نزل مني مني او مذي','Sexual Health'),(1317130,'هل يكفي تحليل البول العام للكشف عن مشاكل الكلى','Urology & Venerology'),(505593,'انا عندي 14 فى اوقات اشعر بزغللة ودوخة بس ما بتستمر لفترة طويلة يعنى ممكن اقل من دقيقة واحيانا لو قرات حاجة او كنت مركزة فى حاجة بتحصلى بردو ياريت تفيدونى','General Medicine'),(498273,'ضهور زوائد لحميه خارجية في محيط فتحة الشرجه مع العلم انها لا تئلمني ولا تنزف دم او سوائل عمري 20 سنه وحامل في الشهر 4 شكرا لكم','General Surgery'),(1612482,'عملت عمليه في عيني التنين علشان الحول بعد سنتين حسيت عيني الشمال بترجع تاني ايه الحل','Ophthalmology & Eye Diseases'),(328061,'السلام عليكم انا عندي عملية مراره يوم الاربعاء ودخولي الثلاثاء ومن تغير الجو احس صدري متحسس وانا مدخنة شيشه وخوفي كلا من التخدير الكلي مع الكحه والحساسيه زاد رعبي من التخدير فهل اجري العمليه او ااجلها','General Surgery'),(398049,'صباح الخير نسال الله ان يشفي كل مريض','Urology & Venerology'),(1164221,'اشعر بوجود الماء العالق في حلقي ماهو الدواء السريع','General Medicine'),(1430391,'انا ديما عندى صداع رهيب بيبقى ماسك منطقه واحده فى دماغى طول منا قاعده والصداع دا عامل زى الكوره لو قاعده وقومت الوجع بيبقى رهيب والكوره دى من الصداع بتتحرك فى دماغى عايز اعرف اى السبب','General Medicine'),(1387423,'الوزن الزائد والثابت','Nutrition'),(1417539,'تحكني وكذا مرا صغيره كاني متحسسه وتحرقني من فوق الفم تخف وترجع توها لها يومين اش يعني من ايش','Dermatology'),(719338,'انا كل دورة شهرية من كم شهر اذا جات يجي اخرها صداع مع الم في اخر ضرس مسوية له تنظيف ما اعرف اش السبب','Dental medicine'),(1425517,'اعاني من الم شديد في اذني اليمني','Ear, Nose & Throat Problems'),(1363697,'انا لدي 17 عام اعاني نزيف الدم مع البراز و الان لدي وسواس سرطان القولون جراء البحث في جوجل ما العمل','Digestive System Diseases'),(1538132,'اعاني من الالم في الصدر مع ثقل في صدرى مع ثقل في القدمين واليدين مع خنقه واحساس كاني هموت اليوم ما سبب هذا','Musculoskeletal Diseases'),(313472,'والدتي تبلغ من العمر ٤٥ ولديها اعراض حسب تشخيص المختصين كاعراض نوبات الهلع وهي لاتعاني من ضغوط او مشاكل نفسية هل يحتمل ان تكون غير نوبات الهلع','Neurology'),(1564547,'المشيمه كانت نازله في عنق الرحم لعمليتي القيصريه ال ٣ وقامت بشبه انفصالها للجنين وقالولي الاطباء ٥٠ بالميه بنشيل الرحم عشان التصقت بعنق الرحم هل لو حملت تاني هل حيكون احتمالات الحمل الثاني بعدها خطيره على الام والجنين وهل ينصح بالحمل او لا تجنب لاي خطر لازاله الرحم','Gynecology & Women Diseases'),(576981,'السلام عليكم عندي التصاقات وانسداد انبوب الايسر المتبقي ودخلت في برنامج اطفال الانابيب واخذت ابر منشطه للمبايض هل معرضه لطفل خارج الرحم مرة ثانيه بسبب ابر التنشيط وشكرا','Gynecology & Women Diseases'),(1365493,'اعاني من قبل سنتين من ضيق تنفس وكتمه شديده وللحين موجوده الكتمه وضيق التنفس وصار قلبي مره يوجعني مع نغزات وتنمل اليد اليسرى وصداع شديد عمري ١٧','Heart Disease'),(1454669,'دكتور قمت بفحص نفسي في المرآة فرايت داخل الثقب قطعة لحم وردية اللون تسد المهبل وفي الوسط توجد لحمة رقيقة على شكل دائرة مسدود ة لكن في تلك الطائرة رايت شق على شكل هلال صغير هل انا عذراء وهل ينزل الدم في ليلة الدخلة ارجو المساعده','Sexual Health'),(1221543,'اعاني من وخز والم مزعج في الجهة اليسرى من الصدر وخصوصا في عضلات القفص الصدري و قمت بفحص نفسي ولكن لا يوجد شيء في القلب مترافق طبعا مع ضيق في النفس لانني اعاني من حساسية الانف','Heart Disease'),(70962,'هل من الممكن افادتي انا عمري ععام اعاني منذ صغري بقيء متكرر عند ركوبي اي سيارة او اتوبيس حتي ولو اكن اكلة لدرجة انني اتعمد الصيام ليكون القيء سهلة من اكون ممتلئة المعدة علما بانني اخذت اكثر من دواء مثل بريمبران او موتيليوم ولكن لايجدي معي في الوقت الحالي غير لبوس البريمبران لكن احس بعدها ان راسي يثقل واصاب ببعض من التوتر لذا لا اخذه الا في حالات السفر مع زوجي ولكني اعاني من مشاكل القيء حتي لو ركبت لفترة قليلة فماذا افعل','Digestive System Diseases'),(421850,'اعاني من مشكلة ثبات الوزن عملت ريجيم نزلت 2 كيلو وثبت على 60 ممكن حل طبي اقراص او شراب مع جزيل الشكر','General Medicine'),(1182444,'وزني 52 طولي 155 عمري 16 هل وزني جيد','General Medicine'),(940857,'هل اعراض دواء يتروكير بروجسترون 100مجم تتشابه مع اعراض الحمل كالشعور بالدوخه وتقلصات منفردة اسفل البطن وتعب وارهاق وانتفاخ في البطن وغازات','Gynecology & Women Diseases'),(504936,'هل تزايد سرعة القذف يدل على شيء القذف قبل دقيقتين ثم تحول الي قذف عن المداعبه ما هي نصيحتك للعلاج في هذه الحاله ونصحني دكتور باخذ اللجان ولكن الاول كان كويس و بعدين تلاش','Sexual Health'),(1207476,'اريد ان اسال حضاراتكم كم تبلغ تكلفت عملية استصال اللحمية الموجودة في الانف وشكرا','Ear, Nose & Throat Problems'),(1117157,'هل يمكن استخدامه على الطيور','General Medicine'),(1156298,'انا كنت عم استعمل الدوة وقفتو ماعم نام وعم فكر كتير ومالي مبسوط من شي شو اعمل وانا بالغربة الرجاء المساعدة ارجع استعمل وكيف الطريقة','General Medicine'),(1563951,'هل يمكن للحامل استعمال حمام كريم للشعر هل فيه ضرر للجنين','Gynecology & Women Diseases'),(532135,'كيف نعالج سنا من الرباعية اصيب بحديدة ولم يتكسر وبعد 7 اعوام ظهر عليه اسوداد وتسوس في الباطن ثم تعداه للاسنان المجاورة ويتالم منه الشخص عند شربه للمبردات والمثلجات والسواخن','Dental medicine'),(689860,'انا فتاة ابلغ من العمر 23 اعاني من قصور في الغدة الدرقية منذ 5 سنوات ومستمرة على ادوية الليتروكس قوتها 100 اعاني من بلغم كثيرابيض ثقيل دائما اطلع بلغ خاصة في صبح وليل ماهو سبب','Endocrinology'),(67604,'ما هي زراعة القرنية وما مدى نجاحها في كبار السن ومصابين بالسكر والظغط','Ophthalmology & Eye Diseases'),(1360916,'تسبب لي بعدم الرغبة الجنسية وتاخير بالقذف','Sexual Health'),(389808,'سلام عليكمانا باسبوعين حسب ما اخبرتني الدكتورة لانو اخر دورة كانت بتاريخ26 2 واعطتني فوليك اسد ومتبث حمل لانو نسبة الحمل كانت بالتحليل الدم 228 اشعر بالم بخواصري كل مرةجهة','Gynecology & Women Diseases'),(1387604,'الكبسولات الصينه لو كشفت عند دكتوره هيبان اني الغشاء طبيعي سليم نفس مغفول العمليه ولا هي دورها بس اني تنزف عند الايلاج','Urology & Venerology'),(1245527,'هل ازالة شعر الوجه بالفتلة الخيط يضعف الاعصاب علما باننى اضغط واشد على اعصابى من الم الخيط','Dermatology'),(1108962,'اعانى من عدم القدرة على الجرى منذو ولادتى مع انى امشى طبيعى ما سببة لك جزيل الشكر','Nutrition'),(1626713,'عند القذف يخرج قبل السائل المنوي سائل شفاف ثم يخرج المني الابيض كالمعتاد فما السائل الشفاف الذي يخرج قبل المني الابيض','Sexual Health'),(639991,'والدي عمل عمليه فض نزيف المخ وهوياكل جيدا ويتحركه كويس وحواسه تمام ولكن بحس انه بينسي شويه ومع العلم انه يتناول عقار ايبانوتين 100 بعد العمليه وهل يتم استقصاء اجزاء من الجمجمه','Neurology'),(669865,'اشعر بحرارة داخليه بالجسم وشعور بالتعب والغثيان والاكتئاب الشديد لحالتي الصحيه اشعر بالاحباط وذلك لعدم قدرتي على مراجعة المستشفيات لروتينهم المستفز غي مستشفيات مكه اريد علاجا','General Medicine'),(419519,'انا اعاني من ريحه كريهه في الفم','Dental medicine'),(448016,'انا ابومتعب اعاني من تجلط في الدم واسحب كل شهرين مايقارب 250م عن طريق الوريد السؤال هل هناك اضرار لسحب الدم كل شهرين وشكرآ','General Medicine'),(40157,'ما هو طول القضيب الطبيعى وايضا سمكه وهل طول القضيب يؤثر على المراه وهل قضيب طوله 10 سم طبيعى ام لا وما هو علاج قصر القضيب','Urology & Venerology'),(86400,'انا استخدم علاج omnic منذ اسبوع و لكن لم تخرج مني المني منذ فترة العلاج فما السبب مع العلم ان عمري 20 سنة و شكرا','Urology & Venerology'),(1583301,'انا ولد 17عام قطتي تمص كلماتي وتريد لبن حاولت منعها لكن تاركا الطعام لمدة 3 ايام حتي اخرج كلماتي وارضعها لاحظت ان حول حلمتي انتفخ لاكن لا يوجد شيء تحتها احاول تحفيز حلمتي على انتاج حليب حتي ترضع القطة هل ممكن انا ينزل حليب حتي لو شهر واحد بس عشان قطتي يتيمة متعلقة بصدري اي طريقه تحفز ثديي','Pediatrics & Child Health'),(1126571,'اعاني من التاتاة الخيفية و في بعض الاحيان تزداد بشكل يسبب لي الاحراج الشديدجربت دواء halopridol لكن تسبب في دوخة و تشنج عضلي بدون تحسن في النطقاريد علاج دوائي مضمون و شكرا','General Medicine'),(1400450,'ما يحدث ل رجل اكل او شرب قطرات زياده الشهوه المحنه لدى النساء','Urology & Venerology'),(94806,'السلام عليكم لقد قرات معلومة تقول للمحافظة على شكل الصدر في الحمل لبس حملات الصدر ولكني عند لبس الحملات لفترة احس بالام في صدري علما باني حامل في الشهر السابعوخلال فترة الحمل اتغير شكل صدري الرجاء افيدوني','Sexual Health'),(102102,'السلام عليكم اختي عنها مشكلة كان عندها وزن زايد و تخلصت منه لكن موجود عندها الخطوط البيضاء في ايدها و بعض انحاء جسمها لو سمحتو اريد اسم علاج تستخدمه و شكرآ','Dermatology'),(598579,'ما هي اعراض رضح القضيب ارجو فهم السؤال','Sexual Health'),(1247354,'السلام عليكم ورحمة اللة وبركاته احس كاني افقد التوازن من الساقين وحمى والم مع انتفاخ اتناء الالم جهة العنق من الاسفل جهة اليمين قرب العضم برودة في الراس جهة اليمين انا متزوجة','General Medicine'),(859845,'كتلة صغيرة داخل السرة ويخرج دم قليل منها وقيح ورائحة كريهة تضاعف حجمها خلال الشهر الاخير ويزداد النزيف اكثر لا يوجد الم الا عند الضغط عليها لا يوجد حكة او احمرار','Tumors'),(184524,'السلام عليكم طفل عمره سنه واحده يعاني من مرض floppy chlالطفل المرن ظهر عند الشهر الخامس النمو طبيعي ولكن لا يستطيع ان يحرك اطرافه او راسه ارجو النصح في الدوله الافضل في علاج هذه الحالات لبنان او عمان او الهند علما اني من العراق وهل صحيح انه ناتج عن ضغط على الدماغ من جراء عامل وراثي او حرثومه في الرحم او نقص اوكسجين عند الولاده او جرعه لقاح زائده ارجو الرد بسرعه ليتمكن من السفر بسرعه للدوله التي تعتقدونها افضل وان كان ممكن تحديد الدكتور والمستشغى ولكن اطيب التحيات وافضل الدعاء راجيا سرعة الرد','Alternative Medicine'),(1624613,'ممكن انى احط سكارو جيل بعد جلسة اللليزر','Dermatology'),(1555661,'انا البريود اتاخرت بعد الفرح بشهرين عملت اختبار وطلع مفيش حمل واخدت حبوب عشان تنزل ومنزلتش مع وجود تكيس','Gynecology & Women Diseases'),(1098402,'اجريت عملية تركيب انبوب تهوية لطفلي البارحة اليوم يشعر بدوار خفيف و يرفض اللعب مع اخوانه بسبب شعوره بالدوار او الدوخة','Pediatrics & Child Health'),(1556893,'اعاني من كثرة التبول بكميات كبيرة من الرغم من ذهابي للطبيب و قام باعطائي بعض الفحوصات اعطى لي دواء المينيرن مالت 60 غرام لكن لا فائدة و اعطى لي فحوصات على المثانة كمعايرة الدم و البول و كل شيء على مايرام حيث كثرة التبول تقل من دورة شهرية الى اخرى فماذا افعل مع العلم اعاني من تكيس المبايض','Gynecology & Women Diseases'),(60645,'السلام عليكم ورحمه الله وبركاته انا اعاني من فطريات تاتي في داخل الفم عباره عن شكل دائري لونها ابيض اعاني من حرقتها الشديده جدا ولا خليت علاج من الصيدليه الا وشريته علما بانها تاتيني من فتره وفتره فما المشكله من ظهور هالفطريات وعلاجها واكون شاكر لكم','Dental medicine'),(327405,'كم المده المثاليه لوضع الزيت او الكريم المرطب على الشعر الطويل بحيث يستفيد منه اقصى استفاده ساعتان ام اربع ام اقل ام اكثر وشكرا','Dermatology'),(1546926,'دكتور اختي شخصت باورام ليفية بالرحم ٧ سم ٣ سم ١ سم وواحد منهم يقع في منتصف الرحم بحيث يسبب لها الم شديد ونزيف تستمر عندها الدورة تقريبا ١٣ يوم تاخذ حبوب منع حمل وبروفين ماعلاج هذه الحاله غير العملية','Gynecology & Women Diseases'),(1089221,'مرحبا دكتور انا اجتني دوره في شهر 12 مرتين بلبدايه شهر ونهايه شهر وكنت استخدم حبوب منع حمل وتركته وهذا شهر مااستخدمته حبوب منع حمل بس شهريه هذا شهر ماكو وانا لاريد انجاب طفل','Gynecology & Women Diseases'),(462007,'عندي اتطرابات في معدتي وغازات','Digestive System Diseases'),(443128,'انا شاب هل شرب السائل المنوي له اضرار علي الجسم و هل يزيد من هرمونات الانوثه ام لا','Sexual Health'),(1060709,'هل تدخين الحشيش يؤثر على تحليل الايدز hiv combo','Sexual Health'),(943151,'لدي تليف حميد في الثدي لكن يوم بعد يوم الثدي يكبر اكثر فهل هذا طبيعي','Tumors'),(1065469,'اشعر بخنقة وقساوة في عنقي وشد في عروق العنق واشعر بان هناك شيء في الرقبة مثل الغرز الصغير واحيانا صعوبة في البلع وعند الخوف تزدادمع العلم انه لدي مشاكل نفسية مزمنةوقلق مالتشخيص','Psychiatric Diseases'),(1464411,'يوجد حبوب سوداء ظهرت لدي بعد عمل جلسه ليزر ذهبت الى طبيبه عامه قالت لي بسبب الشفره وانه التهاب عادي واعطتني له العلاج واخذته لكن بدا بالانتشار ولكنه لن يطيب او يخف حتى','Gynecology & Women Diseases'),(449689,'هل يحدث فض لغشاء البكاره بدون ادخال','Sexual Health'),(1149505,'السلام عليكم انا متزوجة وعمري 20 سنة اشعر دائما بالغثيان والرغبة في التقيا اعزكم الله حتى اني فقدت الرغبة باالاكل لهدا السبب فهل هذا طبيعي ام هناك مرض خطير','Digestive System Diseases'),(1465662,'اختي لديها اثار حب في وجهها من ٣ اسابيع تقريبا وندبتين صغيرتين نتيجة الحب هل ينفع معها هاذا الدوا contractubex وشكرا','Dermatology'),(925951,'عملت زراعة قرنيه قبل عام ونصف ونقوم بازالة الخيط كل فتره متبقي ثلاثه غرز النظر غير متحسن بل متدهور ولااشكو من اي الم هل سيتحسن النظر بمرور الزمن كما قيل لي ارجو افادتي','Ophthalmology & Eye Diseases'),(899088,'السلام عليكم اني اعاني من شقوق شرجية رغم 3 عمليات جراحية التي قمت بها خلال سنتين 2015 2016 مازلت اعاني الام حاد و التهابات عرقلت عملي و حياتي هل هناك علاج لحالتي شكرا للاجبة','Digestive System Diseases'),(1254867,'رايت ديدان الحرقص مره اخرى علما بانني خذت جرعتين زنتال ٤٠٠ الفتره بين الجرعتين اسبوعين نفذت اوامر الطبيب والتزمت بالنظافه وغلي الملابس هل اعيد العلاج مره اخرى ب٣ جرعات ارجورد','Digestive System Diseases'),(1428128,'عاوزه اعرف نتيجة اختبار حمل منزلي مع العلم انا معملتش الاختبار الصبح والبريود ليها شهر مش جات','Gynecology & Women Diseases'),(1123876,'تغير لون قضيبي من الاسمر الى الابيض وسائلي المنوي يخرج على شكل حبيبات متكتلة صفراء تشبه الجل مع العلم انني لا اعاني من اي الم وصحتي العامه جيدة مالسبب والعلاج','Sexual Health'),(1088166,'اعاني من سرعة بالقزف وضعف انتصاب وفقدان الشهوة الجنسية','Sexual Health'),(1506501,'متى رح يطلعلي لقاح مع اني مقدم الي اكثر من شهر وعمري 30','General Medicine'),(1319608,'لماذا يكون القلق المرضي شديدا كل صباح شو السبب العلمي لهذه الضاهر ة','General Medicine'),(377853,'ماهي فوائد زيت اركان للبشرة وكيفية استخدامه على الشعر والبشرة كي يعطي نتائج مرضية ارجوا الرد من فضلكم وشكرا','Dermatology'),(327844,'انا عمري ٣٥ سنه وعندي تهبيطه في الرحم هل ممكن اجراء عملية التهبيطه بعد الولاده مباشره بنفس وقت الولاده','Gynecology & Women Diseases'),(565039,'الغدة متوزانة وعالجتها هل لها من الاثير بعد ذلك على الحمل','Endocrinology'),(1015250,'انا شاب 30 عاما انفصلت عن خطيبتي ومن وقتها وانا اعاني من اكتئاب حيث ان اكلي اصبح قليل جدا ولا اشتهي اي نوع من الطعام و لا استطيع النوم بماذا تنصحوني وهل هناك دواء يساعدني','Psychiatric Diseases'),(1464812,'في بداية الشهر الخامس وعايزة اعرف نوع الجنين الدكتورة بتقول غير واضح','Gynecology & Women Diseases'),(79006,'هل يمكن ان يحصل حمل دون ان تنزل دورة الاربيعين بعد الاجهاض وبعد كم يوم تظهر نتائج تحليل الحمل في الدم بعد الاربعين','Gynecology & Women Diseases'),(874253,'انا عيني فيها الم شديد مثل غرس السكين وبعدها اقوم بدعكهاحتي تنحمر ويصبح قاع جفني محمر ومتهيج وفيه لحمه منتفخه وهناك حبوب صغيره بيضاء داخل الجفن ولون مدمع عيني بني هل طبيعي','Dermatology'),(193442,'هام وارجو الرد السريع اصبت بالم عند القلب بشكل مفاجئ شعرت ان القلب توقف وبعدها اصبحت الضربات قوية ولا اعلم السبب انا عمري 26 سنة ولا اعاني امراض معروفة ولكم كل الشكر','Heart Disease'),(125252,'شاب عمري 27 سنة اصبحت انزعج من شهوتي الزائدة فقد اصبحت تؤرقني بحيث انني استيقض من النوم وانا في حالة اثارة و اريد ممارسة الجنس و خاصة عند تحدثي او رؤيتي لخطيبتي فهل هدا الشعور طبيعي او يجب العلاج','Sexual Health'),(132870,'كيف يمكنني التغلب على الام العظلات والمفاصل','Musculoskeletal Diseases'),(950371,'اعزائي الاطباء ارجو منكم مساعدتي في ايجاد حل لاادماني مادة الكوداين','Psychiatric Diseases'),(1624218,'هل من ضرر عليي لانني قمت بعمل وشم وانا اخذ ادوية مسكنات للمفاصل','General Medicine'),(104246,'انا شاب 23 سنة اعاني من حك على مستوى موخرتي وخز ولا استطيع النوم بليل اي مع ليل استيقظ وابدء في حك مواخرتي بيدي وخصوص بعد ان ادهب الى المرحاض واقضي حاجتي احك بطريقة جنونية لا اعرف ما اسم هدا المرض قال لي صديق مقرب انها الدودة الشريطية لااكن لا اعرف انتم اهل الخبرة ساعدوني جزاكم الله الف خير انشاء الله','Allergy'),(1000780,'انا اعاني من الخوف ودهشة ما هوا الحل','Psychiatric Diseases'),(349657,'هل مني الرجل يسبب سواد المنطقة العانة والبظر و الشفرتان','Sexual Health'),(1596407,'كنت اتناول دواء فيموجيزال وانتهيت من الشريط ثم نزلت بعدها البريود ولم لتناوله مجددا علما باني لم امارس علاقة بعدها هل يمكن ان يكون هناك حمل ام اني توقفت عن الدواء بشكل صحيح وهل كان يجب ان اتناوله مجددا بعد نزول الدورة للتاكد انه ليس هناك حمل','Gynecology & Women Diseases'),(1525806,'ظهرت لي عوامات عين سوداء منذ شهر ثم الان اري مرة في اليوم نقطة مضيئة لا اعلم ان كنت اراها حقا ام اتخليها ولكني اشعر بيها عن النظر الي ورقة بيضاء ظهرت هذه الاعراض في اخر شهر في الثانوية العامةلم تظهر من قبل هل هذا شئ خطير انا خايف من النقط المضيئة رغم انها بتجيلي قليل علما باني عمري 18','Ophthalmology & Eye Diseases'),(1422598,'انا شاب عمري 25 كنت عالق في احد الدول بسبب كورونا وتعبت وتم تشخيصي بمرض السكري النوع 1 حسب الاعراض والسكر في الدم هل ممكن يكون مرض عارض وهل من نصائح لزيادة فرصة الشفاء لحين العودة وعمل الفحوصات اللازمة وافضل الاوقات للتمارين الرياضية ارجو المساعدة قدر الامكان','Endocrinology'),(180962,'السلام عليكم كنت طالب ذكي بالثانوية وفي اخر سنه كانت شهوتي عاليه جدا مما دفعي بي الامر الى شرب الكافور للتقليل من الشهوة والان احس بضعف احيانا فماالحل','Internal Medicine'),(1458218,'عمري١٧ اعاني من امساك وبعض الاحيان نزول نقاط او خيط دم في براز و قرات عن امراض قولون اصبح لدي امساك و اسهال و الم في البطن وتحت الضهر وضيق نفس و غذائي خالي من الياف وكثير دهون','Digestive System Diseases'),(647504,'زيادة ايام الدوره','Gynecology & Women Diseases'),(558303,'والدي مصاب بتليف كبد واستسقاء وقبل شهر دخل بغيبوبه ولم يستطيع ان يتذكر اسميما السبب','Internal Medicine'),(586472,'انا لا اسم من اردافي و افخادي و سيقاني اريد حلا','Dermatology'),(1439501,'لماذا اعاني من التصبغات حول الفم و لا اعرف طريقه ازالتها','Dermatology'),(1349517,'اريد ان اقطع علاج السيروكسات ٢٠ ملغ وفينكس ٧٥','Psychiatric Diseases'),(225528,'اعانى من غثيان ووجع فى اعلى المعدة يوميا عن الاستيقاظ لا استطيع الاكل ووزنى قل الى 45 وطولى 170 انا فى هذه الحالة منذ 3 سنوات تذهب وتاتى قمت بعمل منظار مرتين و اشعة مقطعية التشخيص لا يوجد شئ واخبرونى ربما يكون مرض نفسى ما الحل','Internal Medicine'),(367370,'ابني عمره 11 سنة مصاب بمرض زونا هل هو قاتل وما هو علاجه علما انه يشعر بالارهاق الشديد','Pediatrics & Child Health'),(1518657,'مرحبا ما هو الاجراء الصحيح لتفتيح المنطقة الحساسة وازالة آثار الحبوب والشعر المقلوب اريد حل بنتائج حقيقية واذا كان هناك طبيب مختص للزيارة شكرا','Dermatology'),(1032112,'اخي عمره 13 سنة وجد عنده كيس في الكبد بحجم 2سم كيف نعرف مدى خطورة الكيس والاجراءات الواجب اتخاذها','Tumors'),(517547,'اريد ان اعمل تحاليل شاملة والتي تشمل كل شئ من ظمنها الغدد والهرمونات والمناعه والدم والكلي والكبد لكن لا اعرف الاسماء ارجو من احد الاطباء ان يتكفل باعطائي اسامي كافة التحاليل','General Medicine'),(790810,'اعاني الم اسفل كتفي الايسر اي تجاه الصدر الجانبي مع العلم اعاني مرض قلبي بقصر الشريان 46 مم وقالو حاليا لاتحتاج اعملية وليس عندي ضغط او اي مرض واشرب الاركيلة فمامشكاتي والحل','Heart Disease'),(614392,'يا دكتور ان رائحة فمي كريهة ولكن انا افرش اسناني كل يوم ولكن الرائحة مستمرة','Dental medicine'),(79236,'سلام عليكم ارجو ان تنصحوني الله اخليكم انا منذ 5 اشهر عملت عملية على العذر ما يسما بالبواسير لكن كل ما دخلت المرحاض يخرج كثير من الدم و احس ان الشرج ضيق و كلما ذهبت لطبيبي يقول لي العملية جيدة ويعطيني دواء مسهل وا دوية لشرج و لتوسعته بالاصبع كما اني ضعفت بشكل كبير لدرجة اني قد ازن 35 كغ بدون مبالغا و انا ابلغ 28 سنة وشكرا هاااااااااااااام','General Surgery'),(1474303,'اعاني في تنميل بقدمي يصاحبها حكه في جسمي وتبين لي انها urticaria ويزداد وقت النوم','Musculoskeletal Diseases'),(662857,'انا فتاه انام كل يوم لمدة ١١ ساعه متواصله مع راغبه دائمه في النوم بعد الاستيقاظ وفي حالة دخولي في حالة النوم لا استيقظ بسهوله ماهو السبب','General Medicine'),(179554,'السﻻم عليكم انا سابدا الدراسة قريبا فبماذا ينصح لزيادة النشاط و الاستيعاب و شكرا','Endocrinology'),(1088213,'كيف اعالج تسارع دقات القلب مع العلم اني نفساساني كنت قلقة لكن الآن في سعادة','Heart Disease'),(869223,'عندنا قمت ببلع الدواء علقت في المنطقه الواقعة بين لسان المزمار والحنجرة وكل ما تتحرك بحس بطعمها استفرغت وما نزلت ما الحل الطعم والاحساس بوجوها واضح','General Medicine'),(461399,'تعرضت لحادث حركة وكسر مفصل البليلية لقدمى الشمال منذ 13 عام لا احس بالم بعد عمل مسطرة ومسمار لم ازلهما موجودات حتى الآن ماذا تنصحنى','Musculoskeletal Diseases'),(322641,'الاورام الحميدة في الثدي ما طريقة اكتشافها وعلاجها وهل هناك ضرر بالتعايش معها وما الفرق بينها وبين الاكياس المائية في الثدي','General Surgery'),(864447,'هرمون الحليب 20 هل طبيعي نبي نحمل fsh 13 lh 11هل مرتفعات','Gynecology & Women Diseases'),(946260,'اعاني من التصاق فقرات الرقبة بسب مرض التهاب الفقرات التصلبي قال لي طبيبي بان علاج الحالة امر صعب ارجوكم افيدوني','Musculoskeletal Diseases'),(726464,'لدي انتفاخ في الشفرة الداخلية اليمنى و حكة فقط في تلك المنطقة و حولها و بدات تبرز الشفرة الداخلية اليمنى بسبب هذا الانتفاخ و هذه الحكة','Sexual Health'),(836359,'كم كوب شرب الماء لوزني','Ear, Nose & Throat Problems'),(735466,'التهاب الغدد اللمفاوية اعراضها ومعالجتها','Ear, Nose & Throat Problems'),(246142,'اريد اجراء جراحة لمجرى البول لدي ضيق خلفي على بعد 4 سم من الصمام هل توثر على الانتصاب والقضيب وشكرا','Urology & Venerology'),(1160164,'اعاني من صعوبة في التنفس طوال اليوم و يشتد اثناء النوم ما السبب','General Medicine'),(413906,'اعاني من تنمل اليد البس','General Medicine'),(1547142,'السلام عليكم ورحمة الله وبركاته دكتور الاسبوع الرابع والعشرون اي شهر وهل القياسات طبيعية في ورقة السونار وهل نوع الجنين واضح','Gynecology & Women Diseases'),(1312061,'الم قبل الدورة ب 5 ايام مع تحجر الطرف الايمن والم لم يسبق له مثيل من قبل وتاخر الدورة يومان مع الشعور ب اعراض الدورة هل يمكن ان يكون حمل','Gynecology & Women Diseases'),(774062,'هل يستخدم الدوبران اثناء الحمل','Gynecology & Women Diseases'),(433263,'علامات اول يوم فالحمل','General Medicine'),(282358,'اعاني من عدم الانتصاب بشكل كامل علما ان عمري19سومصاب بداء السكري منذ7سنوات ما الحل والعلاج وعلاج السكر انسولين max tard','Sexual Health'),(886326,'الشعور بالوخز المفاجئ في الجهه اليسرى عند القفص الصدري ماهو تشخيص المرض','Heart Disease'),(313879,'لدي امي جرح في منطقة الشرجية المستقيم مصاحب بنزيف حاد و الم شديد ارجو الحل في كيفية علاجه و شكرا جزيلا','Digestive System Diseases'),(134748,'السلام عليكم لدى هالات اسفل العينين لونها ليس مختلف عن باقى لون وجهى ولكنها منخفضة ومصحوبة بخط دائرى اسفل العين ولا اعرف كيف اخفيها او كيف اعالجها فهى كما شرحت منخفضة وليست مجرد هالة من اللون الغامق','Dermatology'),(1243811,'ما هي مخاطر ستعمال الكثيرة للمراة المرضعة','Pharmacology'),(1429080,'صداع زكام تكسير في الجسم سخونه بسيطة فقدان للشهية','General Medicine'),(556173,'شرب القهوة بكثرة صرت مدمنة اشرب لين مااحس بغتيان صرت احس بتعب وعدم قدرة عالتفكير وخمول و كسل اشك انه نقص حديد مادا افعل','General Medicine'),(375414,'ولدابني عنده انسداد في فتحة الشرج وبعد اجراء ثلاث عمليات اخرها للفصل بين البول والبراز قرر الطبيب استعمال انابيب توسعةلفتحة الشرج و مازال الطفل يبول بصعوبة كيف نواجه المشكلة','Urology & Venerology'),(1372456,'لو سمحت دكتور يفترض ان تنزل الدوره قبل يومين بناء على الدوره فالشهر السابق ولكن نزلت فقط افرازات بنيه مع الام الدوره الشهريه','Gynecology & Women Diseases'),(678494,'لكن تبرزت ناشف وارضعتها بعدها ب٣ ساعات وايضا تبرزت مع الم شديد ونقط دم وايضا ناشف هل الحليب ماناسبها ام طبيعي لانه متجمع البراز له فتره ومتى تبين النتيجه اذاناسبها الحليب ام ل','Pediatrics & Child Health'),(982193,'السلام عليكم اسمع في راس ورقبة طفلي طقطقة غريبة مع العلم انه لايبكي ولا الاحظ اي شكوي منه لكني قلفة لانها تزداد كل فترة','Musculoskeletal Diseases'),(1246372,'انا في اليل اشعر بالم اسفل بطن لمدة ١٥دق و ايضا بعد تنظيف البيت اشعر به في الجانبين هل هذا يعتبر حمل','Gynecology & Women Diseases'),(96446,'احس بقطرات باردة تنزل علي في الخصية ويستمر ذلك الى الساقين هل يعني هذا ان البول يمكن ان يتسرب الى الاسفل علما انه حدث لي منذ 03 سنوات كسر للقضيب','Urology & Venerology'),(1072831,'انا حامل في الاسبوع الثامن ومنذ اسبوعين نزلت عليا افرازات بنبة روحت للدكتورة اعطتني مثبت utrogestan ولكن الافرازات مستمرة واحيانا تنزل عليا قطع متجلطة من الدم صغيرة بدون الم','Gynecology & Women Diseases'),(1466949,'ابني بعد الطهارة بشهرين الجرح فتح تانى بشكل غريب جدا','General Surgery'),(814491,'لاكثر من شهر لم اشرب الماء الا القليل جدا ومشروب الكولا واكثر من عبوة في اليوم واصبح لدي الم في بطني من الجهه اليمنى مثل الوخز بالاسفل ما السبب ما العلم البول اصفر فاتح','Urology & Venerology'),(1635071,'مخلفة من سنه ودورتي ابدا غير منتظمه ووزني يزيد رغم محاولات لانقاصه وبنتي ترضع طبيعي فقط كيف ازبط دورتي وانزل وزني وهل الموضوع خطير','Gynecology & Women Diseases'),(1277287,'سلام عليكم انا عندي الام اسفل البطن مع شبه اسهال واحيانا يكون اسهال منذ مدة وخاصة في الصباح و آخر المساء وشكرا','Digestive System Diseases'),(463316,'ماهو علاج الصدفيه فالجسم','Dermatology'),(1412020,'لدى حبوب رفيعية انتشرت فجاءة فى كفوف يدى ضهر وباطن اليدين وبين الاصابع واطارف الاصابع وكل اما احكها تمتلئ بالماء وتنتفخ واشعر بالحكة والوخز بهما وايضا عند معصمى','Dermatology'),(921995,'لماذا احس بالدولة عند تدخين الارغيلة','Respiratory Tract Diseases'),(1207310,'السلام عليكم قمت بخلع ضرس عند طبيب الاسنان بعد مرور15يوما اكتشف بقايا الضرس المخلوع مع الام ونتفاخ مكانه فهل هدا خطر','Dental medicine'),(1105564,'مشكلة نفسية تاثر بشكل سلبي جدا على حياتي اليومية وعلى مستقبلي شرحها صعب هنا ارجو نصيحة لطبيب اخصائي في لبنان','Musculoskeletal Diseases'),(78012,'هل للاسيرين تاثير على الحوامل مع العلم ان بعض اطباء النسائية بداو يعطونه لمرضاهم الحوامل','Gynecology & Women Diseases'),(821866,'عندي نقص فيتامين د١٧ ٢عطاني الطبيبه ٥٠٠٠٠ هل مناسب لى ولا اكل في الاسبوع مره','General Medicine'),(308502,'السلام عليكم انا اعاني من صعوبة في التنفس اوضيق في التنفس يصاحبه كحة شديدة احيانا مع خروج بلغم هده الاعراض ليست دائما انها تاتي احيانا مع العلم اني اخذ ادوية لعلاج الميكروب الحلزوني','Respiratory Tract Diseases'),(1255224,'انا مارست الشذوز مع احداصدقائى مم سنة تقريبا بس كانت العلاقة سطحية القضييب مدخلش فى الدبر يبقى انا سليم ولا لاه مفعول به','Sexual Health'),(894525,'هل يسبب اي مشكل للمراة الحامل','Gynecology & Women Diseases'),(377848,'السلام عليكم انا سويت عملية دوالي للخصيه قبل العمليه النسبه فوق ١٠ مليون وبعد العمليه ٣ مليون ونزول في هرمون الذكوره هل هذا سبب من العمليه وماهو العلاج المناسب','Urology & Venerology'),(1220557,'وزني 68 كلغ وعمري 17سنة وطولي 159','General Medicine'),(1116502,'السلام عليكم انا لدي سؤال ارجوا افادتي انا فتاه ولم اتزوج بع لقد كنت وقتها جالسه وقمت بتمرير القلم من اعلى الى اسفل كانت سطحيه فقط ولكن تفاجات بوجود دم هل عذريتي تاثرت','Sexual Health'),(88386,'اعاني من الم في عضلات يدي لاتفه عمل اقوم به كمشط شعري مثلا او حمل غرض لمدة 15 دقيقة فما السبب وهل هناك تمارين تساعد على ابعاد اﻻلم','Musculoskeletal Diseases'),(1065979,'اخي يقيم في السويد ولااحد يفهم مامرضه يشعر اخي بضيق تنفس دائم والم شديد اسفل عامود الفقري ولديه بواسير وعمل جميع التحاليل والصور والفحوصات لكن لااحد يعرف ماهو السبب ارجو الرد','Digestive System Diseases'),(941754,'هل يوجد علاج للسذاجه','General Medicine'),(1217630,'انا نومى كان طبيعى لحد مابدات اخد فيتامين دال3 وحدته 5000 يوميا لمدة شهر ونص حتى اصبت تدريجيا بارق شديد ونشاط زائد ولا استطيع النوم ووقفته ولكن هل بسببه وهل هو مخزون فالجسم','General Medicine'),(315921,'لدي صعوبة في استيعاب اي شيء يوجهني وكذلك عند تفكير في اي مشكلة توجهني يوجد صداع من الجهة اليمين في راسي مع العلم انه هذه المشكلة مند السنة','Neurology'),(82410,'هل الحساسية الخفيفة التى لاينتج عنها بقع حمراء فى فروة الراس ولكنها تؤدى الى تساقط الشعر يمكن ان تؤدى الى عدم نمو الشعر المتساقط مرة اخرى وهل تكون مستديمة ام تزول بلا رجعة عند تجنب مسبباتهاويشفى الجلد تماما وهل الجلد هكذا تم حرقه ولا شئ بسيط سيزول تلقائيا','Dermatology'),(844785,'الربط بي الحلقة المططية هل صحيح ان عندم تيعملهة تي جيك دوخة وغثين وشكرا','Heart Disease'),(421819,'وايضا حينما يكون قضيبي في حالة انتصاب 100 وانا نائم لايكون منتصب مستقيم للاعلي بل يكون مائل بدرجة كبيرة','Sexual Health'),(1123072,'بنتى 6 شهور بتسخن اخذت لبوس دولفين وبروفين والسخونه بتروح وتيجى هل تستمر كم يوم ولا ايه الحل لازاله السخونه','Pharmacology'),(1545832,'الام شديده مفصل الكتف اليسرئ','Musculoskeletal Diseases'),(716899,'يا دكتور مسمار دخل كلة في رجلي بالامس لاكن محستش باي الم و دلوقتي مش قادر خالص احركها وورم شديد ارجوك انصحني بشي لا كن من فضلك سريع التحضير الا الابر من فضلك','General Medicine'),(915835,'ما هو سبب الام اسفل البطن','Internal Medicine'),(437448,'طرق الوقاية لمرضي السكري في رمضان','Endocrinology'),(325496,'منذ ولادتي وانا اعاني من الالام حادة في مكان القطب علما باني انجبت طبيعي واعاني من حاللت امساك حاده استخدمت عند الولاده نسكنات ولكن بلا جدوى ماذا افعل','Gynecology & Women Diseases'),(487150,'هل عادي اصبغ شعري مرتين في الاسبوع','Dermatology'),(643804,'دقات قلبي 95 بالدقيقة فهل هذا طبيعي','Heart Disease'),(1446438,'انا فتاة عذراء غير متزوجة وعمري 21 استخدمت ابرة تريام كورت للشعر واصبح عندي نزيف خفيف وخربطة في الدورة هل انا مصابة بسرطان رحم استعملت علاج لوقف النزيف لكن بعد تركه استمر نزيف','Dermatology'),(603484,'الم شديد في قضيب ذكري خاصة جهة اليسرى','Sexual Health'),(1289059,'خطيبتي في فترة الخصوبة و كنت الامسها بدكري فوق فرجها ر جرج بعض من السائل فوق فرجها رغم انني لم ادخل دكري في فرجها و هي هي ما زالت عدراء هل يحدث الحمل في هده الحالة','Gynecology & Women Diseases'),(4948,'لدي حصوه في الكلى حجمها سم ونصف قمت بتفتيتها باربع جلسات وبقي شي قليلاريد معرفة نوع تكون الحصوه من اللحم او البان اوالطماطة وعند معرفتي لنوع الحصوة مثلا اللحم هل اقطع اللحم نهائيا واريد معرفة المده الزمنية لتكوين الحصوه في الكلى','Urology & Venerology'),(1406811,'عندي الم اسفل الضهر بيزيد بعد ما اصحي من النوم ويخف مع الحركه لكن يظل موجود عملت ١٠ جلسات علاج طبيعي دون فايده مفيش تنميل كشفت مرتين قالو شد عضلي جامد و غضروف بسيط وسهل علاجه','Musculoskeletal Diseases'),(1209612,'متى ابدا شرب حبوب ميكروجينون','Gynecology & Women Diseases'),(1474839,'يوجد تصبغات في المنطقة الحساسة','Dermatology'),(886170,'انا فتاة 20 عام اعاني من سرعه دقات القلب تصل 100 اثناء الراحه و 130اثناء الوقوف وبذل اقل مجهود كافه فحوصاتي سليمه اعاني من توتر دائم واصبحت خائفه من النهوض من الفراش بسبب قلبي','General Medicine'),(1125234,'انا قبل الصورة الظليليةحصل جماع قبل بيوم هل يؤثر','Sexual Health'),(36154,'سوال من سيدة زوجها متوفى تساءال من حوالى ثلاث اشهر لم يتم نزول الدورة الشهرية ما هو السبب لذلك','Gynecology & Women Diseases'),(581663,'قمت بعمل تحليل سكر صائم 333 وفاطر 435 فهل معنى ذلك اننى مصاب بالسكر','Endocrinology'),(1147749,'انا اتناول في سيرازيت مند الولادة ولم تاتيني العادة الشهرية وارضع ابنتي لكن ليس كثيرا عمر ابنتي الان 10 اشهر و الان اريد تغير حبوب منع الحمل فهل اكمل علبة او انتظر للعادة','Gynecology & Women Diseases'),(324228,'انا لا اشعر باى اثاؤه من منطقه البظر ولا المهبل نهائيا فقط الشئ الوحيد الذى اثار من الثدى٠ارجو الافاده ما العلاج','Sexual Health'),(1397965,'حرارة مع برد وفرط تعرق','General Medicine'),(1368856,'لون لثه ابيض عند الاطراف ورؤية الاكل يدخل مابين اللثه والاسنان وليس بين الاسنان والاسنان رائحة فم كريهه قول الاطباء ان لاوجود للجيوب بسبب طول اللثه','Dental medicine'),(975082,'كيف اخسر وزني في رمضان','Nutrition'),(1294072,'كيف تحليل منوي opalscent blanchâtre volume430 liquefaction 30min ph8 nombre640 n total ejacul 2752 mobilite a b c 91 M progressive a b 78 mobilite n progrea b78','Urology & Venerology'),(889615,'السلام عليكم ورحمة الله وبركاته انا مريضة نقص ترويه والكلسترول 300سؤالي ماهي الاطعمه المفيده لوضعي ريثما اعمل قثطره قلبيه وماهي الاطعمه التي ابتعد عنها وزني 70كغ ولكم الشكر','Heart Disease'),(1333502,'اعاني من جروح واوساخ مهبليه','Gynecology & Women Diseases'),(688220,'انا فتاة غير متزوجه عمري ٢٣ سنةاحيانا ارى فتحة المهبل مغلقة بشكل كامل و احيانا ارى بانه يوجد بها ثقب صغير ممكن اعرف السبب و هل لذلك علاقة بغشاء البكارة','Sexual Health'),(672920,'السلام عليكم اليوم فقط ظهر على ظفر اصبع يدي اليسرى خط صغير جدا اول الظفر لونه اسود مما قد اخافني جدا مابي','Dermatology'),(1485729,'عندما اقود السيارة اعاني من توتر وخوف شديد','Psychiatric Diseases'),(517324,'اﻻسنان سليمهولكن التهابات تاتي ﻻ اعرف اسبابهم مما ادى الئ خلع ضرسين سليمه بسبب الالم ارجو وصف علاج لذالك مع العلم اني قد اجريت فحوصات وقد قال الطبيب اني عندي بوادر سكر','Dental medicine'),(356176,'لقد عملت صورة coronary ct و تبين انه لا يوجد شيء سليمه لكن ما سبب الدوخه و غثيان و وجع الصدر و الفك السفلي و الرقبه من جهة اليسار','Heart Disease'),(1525729,'انا من 5 اشهر احاول اني احمل دورتي كانت منتظمة 28يوم لكن اصبحت تقدم مثل ما في الصورة منذ اليوم 23تنزل مني افرازات مرة وردية مرة بنية ومرات كثير بنية وسودا منذ 4ايام دون دورة','Gynecology & Women Diseases'),(68800,'السلام عليكم ابلغ من العمر35 سنة واعانى من صغر حجم الخصيتين','Urology & Venerology'),(576142,'بطني يعورني وايد وخاصه يوم اوقف يزيد للعلم مركبه لولب من اسبوع ولا حسيت بآلم فير هاليومين','Gynecology & Women Diseases'),(632745,'السلام عليكم احد اقاربي يشكو من انحناء بالعضو ذكري ويكون الانحناء ع جنب هل يؤثر سلبا في المستقبل بالعلاقه جنسيه وكيفية طريقة الكشف اذا كان هل يحتاج الى العملية وكيف فحصه','Sexual Health'),(137056,'مرحباانا فتاة عزباء عمري27 وعندي تقوس بكلا الساقين وارغب باجراء عملية واريد معرفة مضاعفات العملية وكم يوم راح اتنوم بالمستشفى وكم شهر يستغرق علاجي','Musculosceletal Diseases'),(941425,'ماهو النظام الغذائي لمريض السكر','Nutrition'),(928601,'مرحبا ابني يبلغ من العمر 5سنوات واصيب بعدوى الجرب من القط فهو يعاني من حب وحكة شديدة جدا لدرجة سيلان قطرات من الدم زرت طبيب لكن بدون جدوى ارجو الحل باسرع وقت ممكن','Allergy'),(627771,'ماسبب نزول دم مع البراز','Internal Medicine'),(562442,'بدا عندي زيادة في الضغط 150 100 منذ اسبوع واجريت فحص hp وظهر عندي pcv 47 hp 15 مع العلم اني استخدم علاجات الميلادننيين للجلد العمر 47سنة الوزن 100كغ الطول 178سم','Internal Medicine'),(461782,'زوجتي في السابعة والاربعين تعاني من الام في عضلات الرجلين والقدم آلام حرارة قوية واحيانا برودة شديدة مع الم في الكعبين وحرقة التحاليل لا يوجد اسيد اوريك لا يوجد املاح','Musculosceletal Diseases'),(579535,'زوجتي تشتكي من ضخامه قضيبي وتهرب مني اثناء الجماع','Sexual Health'),(1170427,'ابنتي عمرها عامين عندها مشكل في الكلية حيث ان البول يدخل الكلية ثم يخرج ما تسبب لها في تكون ميكروبات وارتفاغ درجة الحرارة و مضاعقلت اخرى','Pediatrics & Child Health'),(500954,'كيف تعالج حصوات احالب','Urology & Venerology'),(1338867,'اعاني من الم شديد ف كل مفاصلي انا والدة من ٤٧ يوم عملت تحاليل وعندي نقص كالسيوم وانيميا هل دا يخليلني مقدرش اتحرك وات اشيل ابني من الوجع','Musculoskeletal Diseases'),(344059,'خروج دم من الانف والشعور بصداع ما الحل','Ear, Nose & Throat Problems'),(1158604,'السلام عليكم عندي فيبروم في الرحم و الدكتور قالي لازم استئصاله و انا عاملة 3 عمليات كيس و استئصال مبيض 2 جراحة و1 منضار هل 4عمليات تاثر على الانجاب مع العلم انا عزباء 30 سنة','Tumors'),(1474123,'الدوره متاخره لها خمس ايام ودورتي منتظمه ومااحس باي اعراض حمل هذا طبيعي ولا لازم يكون فيه افرازات او شي يدل ع تخصيب البويضه','Gynecology & Women Diseases'),(1468214,'دوخة وتشوش بالرؤية وعدم اتزان ونقطاع نفس اثناء النوم وارتفاع الضغط ١٤٠ على ٨٥ بعض تحاليلي دهون ثلاثية 116 كورسترول 98 كرياتين06 يوريا 28 سكر تراكمي 39 كريات دم بيض 7','Internal Medicine'),(1269918,'اريد ان اعرف هل الحيوان المنوي الانثوي X لدى الرجل يموت في وسط المهبل القاعدي ام لا','Sexual Health'),(716423,'انا سوف اتزوج حديثا ان شاء الله هل يكفي اجامع زوجتي ٣ مرات بالاسبوع ام اعتبر بارد جنسيا وانا سمعت انها يجب تكون ٣ مرات باليوم هذا مرهق عن نفسي استطيع مرتين باليوم','Sexual Health'),(677046,'السلام عليكم ورحمة الله صديقتي تعاني من خفقان في القلب بشكل شبه يومي ويستمر معها لساعات هذه الحاله معها منذ ان كانت صغيره ولااعتقد انها وراثه لان اهلها جميعا لايعانون مثلها','Heart Disease'),(1299984,'لي 35 يوم زواج ولا زلت اعاني من ايلاج القضيب داخل مهبل زوجتي الا بعد مرور فترة من الزمن ثلاث دقائق او اكثر هل هذا يدل علي بقاء غشاء البكارة علي حالته ام تمزق','Sexual Health'),(1585305,'اشكي من الم في الرقبه و صداع مزمن لمدة سنة و شهر تقريبا و فحص الدم CBCطبيعي و ليس به اي خلل و شخصت ايضا بنقص فيتامين دال قبل شهرين و كانت نتيجة التحليل الفيتامين 8 و انا انثى عمري 17 سنة ايضا قمت بفحص SBR و كانت النتيجة 23 اريد ان اعرف ما هو مرضي','General Medicine'),(1582819,'حجم البويضة في اليوم التاسع ٢٤ بدون اي تنشيط ايه السبب وهل يحصل حمل بالحجم ده الدكتوره قالت لي اروح لها بدري شويه واخد ابره تفجير فامتي اليوم المناسب','Gynecology & Women Diseases'),(868079,'انا سافرت لسوريا وسكنت عشرة ايام عند اناس مصابيين بعدوى الجرب الى الان لم تحصل لي اي عوارض والى الان ثلاثة اسابيع راجعة هل من الممكن اكون اخذت عدوى و ما الحل للوقاية من المرض','Infectious diseases'),(778797,'هل يسبب برشام ليتروزول حمل في تؤام وهل استخدامه كمنشط قد يسبب تشوه الاجنة','Gynecology & Women Diseases'),(1252133,'هل دخول الملابس الداخلية في الفرح يؤثر على الغشاء','Gynecology & Women Diseases'),(1534384,'اخذت فتامينات وزنك وفتامين دوفتامين س لاكن الاعراض نقصت ثم عادت ذهبت لطبيب اعطاني amoclan solopred hup binozyt250 اخذت تلقيح من 28 7 2021الاعراض تعرق مع سخونةوتعب افدوني ارجوكم','Digestive System Diseases'),(346237,'السلام عليكم ورحمة الله وبركاته انا حامل وآخر دورة يوم 24 8 2014 مع العلم ان الجماع تم اول يوم بعد الغسل من الدورة ابي اعرف جنس الجنين وموعد الولادة وشكرا','Gynecology & Women Diseases'),(375802,'هل زيت الزيتون مانع طبيعي للحمل','Gynecology & Women Diseases'),(188572,'ممكن اعرف هل هناك اعراض جانبية بعد التخدير التخدير من اجل علاج مشكل في الاسنان','Dental medicine'),(1159028,'انا حامل في شهر رابع وبدات التدخين بسبب مشاكلي مع زوجي في اي شهر يجب ان اتوقف عن تدخين وهل يضر الجنين ارجو الاجابة','Gynecology & Women Diseases'),(1119682,'اعاني من تاخر الانجاب لاكثر من 12سنه والفحوصات بينت ان مصنع الخصية سليم والهرمونات طبيعيه لكن عند اجرا فحص السمنال الايسيزللحيوانات المنويه النتيجه صفر اومئتين الف حيوان منوي','Sexual Health'),(913202,'عندي الم بعيني اليمنى ممتد مع انفي والم باذني وحلقي ورقبتي علما بانني اتناول حبوب لالتهاب الحلق ولم تنفع ولدي تورم بالجهة اليمني من الوجه تحت العين قليلا','Ear, Nose & Throat Problems'),(327775,'اسباب الام الرقبة التى تمتد الى الكتفين والخلف والفكين','Musculosceletal Diseases'),(1097375,'كتلة بحجم حبة الحمص في اعلى الفخض و وجع عند الضغط عليها','Dermatology'),(1531243,'متزوج من 6 سنوات لدي الرغبة في الجماع ولاكن اشعر بكمية السائل المنوي قليلة عن الخروج وايضا تقطع عند التبول اشعر بعدم الارتياح بعد التبول','Urology & Venerology'),(119678,'السلام عليكم ما الحل للتخلص من العروق البنفسجية هل يمكن التخلص منها عن طريق الخل باضافة ماء بمقدار 1 2 اريد حل طبيعي وسريع من فضلكم مع العلم اني ما زلت انسة 21عام','Dermatology'),(1452373,'قبل مده حصل لي خروج ماده صفراء زيتيه مع البراز هذا الشيء حدث لمره واحده فقط والبراز كان لين شبه اسهال لكنه ليس اسهال مائي','Digestive System Diseases'),(1552390,'انا ابلغ من العمر 48 سنة اعاني يوميا من حين لاخر من الارتجاع المريئ الخفيف ذهبت لطبيب عام وصف لي اقراض اوميبرازول قال لي لا تقطع الدواء على الاقل لمدة 6 اشهر وحاليا تحسنت باخذ الدواء الرجاء هل الدواء لمدة 6 اشهر معقول او ماذا افعل دكتور من فضلك','Digestive System Diseases'),(263662,'انا فتاة عمرى 14 سنة امارس العادة السرية ولكنى امتنعت عنها منذ سنة ولكنى لاحظت نزول دم وافرازات هل لم اعد عذراء','Internal Medicine'),(326681,'امى مريض بالسكر عندها التهاب شديد فى اصبع قدمها اليمني اربد علاج لها','Endocrinology'),(927889,'السلام عليكم المثانه عندي لاتفرغ البول بشكل كامل ويخرج قطرات بول بعد الخروج من الحمامعملت منضار طلع معي ارتفاع بعنق المثانه فهل عدم خروج البول كلله من المثانه بسبب ارتفاع عنق','Urology & Venerology'),(19451,'ال استادى لدى مشكل مع الحبوب هته الايام فى وجهى لاننى فى عمر ١٩ سنة وبدا حب الشباب على ما اضن يتكاتر شى بشى ارجوك ممكن تفدنى بدواء فعال لحب الشباب وايضا للحبوب الحمراء التى تشكل وسطها راس ابيض','Dermatology'),(467641,'هل يؤثر اكل اتروجستان عن طريق الفم على المبيض وهل ينضم الدورة','Gynecology & Women Diseases'),(304370,'انا شاب كنت امارس العاده السريه لمده 10 سنوات يوميا تقريبا منذ 9شهور تركتها بعد انا اصابني احتقان البروستاتا ولم يحدث انتصاب صباحي ولا غيره منذ 9 شهور عند الشهوه او التفكير يحدث انتصاب خفيف فقط اريد حل لان زواجي بعد شهرين','Sexual Health'),(10684,'انل شاب ابلغ من العمر 15 سنة لكن لم تظهر علامات البلوغ مجرد بعض الشعر في العانة و الابط و لكني لم يحدث لي القذف للسائل المنوي هل هذا خطير بكل صراحة اجيبوني و بماذا تنصحوني','Sexual Health'),(1529300,'اجريت منظار قولون المستقيم و القولون و اللفائفي ظهروا بشكل طبيعي اخذ الدكتور خزعة من القولون و هذه النتيجة ماذا يعني ذلك DAGNOSIS Focal Nonspecific chronic inflammatory changes Clinical and endoscopic correlation No malignancy','Digestive System Diseases'),(1339909,'ظهرلي انتفاخ مثل الكيس لونه ابيض داخل تجويف الانف الايسر بالاعلى منذ 3 ايام ويزيد من افرازات الانف او يقوم هو نفسه بالافراز يصعب تحديد مصدر الافرازات ويسببلي الم وصداع شديد حتى بمجرد لمس الانف من الخارج هل ممكن ان يكون خراج ام مجرد التهاب مع اعتبار وجود ضغط نفسي و كيف يمكن علاجه','Ear, Nose & Throat Problems'),(1510201,'نزول سائل اصفر يوجد فيه رائحه كريهه وبعض المرات لا وحكه وبالمهبل يوجد قطع بيضاء نفس الجبن ماهو علاجه اريد ادويه لعلاجه وكيف استخدمه وللعلم انا لست متزوجه عمري ١٩','Gynecology & Women Diseases'),(1437784,'حرارة ٣٨ بتطلع و تنزل و التهاب في الحلق و تكسير بالجسم اليوم هو الثالث و في تحسن بالنسبة للحرارة و التكسير و الحلق ما زال ملتهب','Ear, Nose & Throat Problems'),(526882,'السﻻم عليكم نمت ونسيت المروحة الهوائية تعمل وفي اليوم التالي استيقزة وانا اعني من وجع في الراس الدهر المصارين علما ان معدتي فارطه ومعظم اطرافي ما هو سبيل العﻻج وشكرا','Digestive System Diseases'),(1568822,'السلام عليكم انا من اربعة اشهر كان عندي التهاب وثقب في الاذن اليمين والحمد الله تابعت مع دكتور ممتاز وشفيت ولكن بعدها صار معاي حساسية اذن واخذت دواء وقطرة اذن ciplodox d واتمت العلاج وقالي الدكتور لما تصير عندى حكة اخذها اذا عادي اخذها الحين لان عندي حكة و تراكم الصمغ لونه بني','Ear, Nose & Throat Problems'),(1312654,'اجريت تحليل دم cmv igg 2131 و cmv igm 018 و hbcAb igm 007 cutoff وhbcAb nigativo','Gynecology & Women Diseases'),(48139,'اريد معرفة نتيجة تحليل lh 545 hfs 345','Gynecology & Women Diseases'),(558074,'ana marid bi alhasasia jihaz tanafosi orid ilajn monasiban li mochki lti wachakrn','Ophthalmology & Eye Diseases'),(88742,'السلام عليكم هل صيح ما سمعته من بعض الاشخاص ان شرب الماء بعد الجماع مباشرة يضر بالمفاصل وانه يجب شرب الماء بعد نصف ساعة من الجماع ارجو من سيادتكم الجواب الشافي وشكرا لكم','Sexual Health'),(26513,'هل البروستاتا تؤثر على الجماع لان قضيبى يضعف اثناء الجماع ماذا تنصحونى','Sexual Health'),(1368348,'ابنى عمره شهرين و اخد تطعيم الشهرين و وزنه 55 هل يمكن استخدام لبوس سيتال 120مجم','Pediatrics & Child Health'),(568108,'ابنى لديه صعوبه فى الكلام','Pediatrics & Child Health'),(1634063,'انا حامل في شهر الاولى واعاني من حرارة داخليه هل توثر الحرارة ع الجنين وماهي الاجراءات التى اتخذها وهل استخدم العلاج','Gynecology & Women Diseases'),(897226,'ما سبب مرض السكر','Nutrition'),(1595027,'اخي اجرينا له عملية هو الان يستطيع ان يحرك فقط اطراف قدمه ولكن من بعد العملية اصبحت لديه حاله وهي اخراج افرازات بيضاء من الرئه نريد ان نعرف سبب هذا لان باقي في المشفى بسببها','Musculoskeletal Diseases'),(203444,'السلام عليكم انا شاب عمري 17 اعاني من الم في مقدمة الراس ويزداد الالم في الحصص الدراسية فماذا افعل','General Medicine'),(346576,'هل اللوز والتهابها رغم وجود عدم سخونه تاثر على الوزن وتضعفه مهما كان مقدار اكلك كثير','Ear, Nose & Throat Problems'),(38006,'بالتصوير الماموغرافى والايكو وجد لدي كتلة صغيرة ناقصة الصدى تحوي تكلسات متعدة قد تمثل fibroadenoma 14 8 والثدي الاخرتكلسات قنوية عديدة ماذا يعني ذلك وهل انا بحاجة لسحب خزعة وما صحة ان سحب الخزعة قد تحول الكتلة الى سرطانية علما ان العمر 70 عام','Tumors'),(242980,'السلام عليكم و رحمة الله و بركاته لي استفسار من فضلكم حول الكلفة التقريبية لعملية جراحية على مستوى الفخد نوع Prosthesis وشكرا','Urology & Venerology'),(564772,'اختي عمرها ١٤ عام اصيبت بالتهاب جدار المعدة و التهاب القولون و الاميبا و اعطاها الطبيب عقار كريبتوناز 500 و عقار امريزول لعلاج طفيل الاميبا منذ ٣ ايام و لكن لا تحسن في حالتها','Digestive System Diseases'),(291526,'السلام عليكم','Psychiatric Diseases'),(847244,'لماذا يصلح اقراص الغانتيل','Pharmacology'),(880296,'الم خفيف على مستوى الخصية اليسرى من الاسفل و عند مسكها احس بشيء منتفخ من الاسفل علما اننيمدمن العادة السرية','Urology & Venerology'),(1229554,'احيانا ادفع البظر نحو الاسفل هل هذا يضر الغشاء','Sexual Health'),(235696,'لقد سقطت اثناء اللعب كرة السلة على اسفل ظهري وقد اصبحت اشعر بالم في اسفل ظهري مع الم بالساق فما السبب','Musculoskeletal Diseases'),(46332,'علاج التهاب الريوي وش علاجه يادكتور العزيز','Respiratory Tract Diseases'),(1619920,'هل غشاء بكارة سليم مع العلم اني لم امارس الجنس من قبل','Sexual Health'),(17313,'كيف اعرف ان الزوجه شبعت جنسيا','Sexual Health'),(863161,'السلام عليكم في حالة نشاط الدرقية و T4 طبيعي اما TSHمنخفض ما هو الحل مع العلم ان العلاج المستخدم هو كربيمازولCarbimazole من عامين لمريضة 51 عام','Endocrinology'),(1524153,'اسهال واستفراغ وارتفاع حرارة','Digestive System Diseases'),(1206584,'علاج الضروس','Dental medicine'),(459222,'اريد زياده الحيواتات المنويه وحركتها','Sexual Health'),(655440,'ممنوع التدليك فى الوجه','Musculoskeletal Diseases'),(569998,'هل يوجد ضرر في خلط الحليب الصناعي لرضيع الذي عمره ٢٨ يوم مع اليانسون عندما الطفل يشعر في الم في بطنه','Pediatrics & Child Health'),(1393882,'قرات كثيرا عن حالتى اريد ان اتاكد هل هى تمدد فى الشعب الهوائية او فبروز كست او سركويد الاشعة المقطعية توضح امتلاء الرئتين بالبلغم جرانلوما يعنئ شبه لحمي اختبار سبيرومتز 25بالمئة هذه الرساله تكملة للماضية','Respiratory Tract Diseases'),(1167401,'هبوط في القدم ناتجة عن ابرة الظهر ابديورال اثناء الولادة ادى للضغط على شعيرات العصب اعاني من الهبوط في القدم منذ شهر ونصف تقريبا لم افقد الاحساس بالقدم ولكن لا يمكنني رفع م','Dermatology'),(1501514,'اشعر بوجع اسفل ظهري ومغص وتعب وارهاق عند الحركة وكرة رائحة الدخان وضايل ع دورتي 5ايام وتاتي هل يمكن اني حامل','Gynecology & Women Diseases'),(68507,'اشعر بحرقان فى منطقة الشرج لا اعرف سببة','Urology & Venerology'),(232920,'لدي طفل عمره 9 اشهر يعرق اذا نام بدون مكيف واذا تم تشغيل المكيف يزكم ما الحل','Pediatrics & Child Health'),(382875,'انا مش ادر اتحكم في احصابي و مشاعري اعمل ايه','Psychiatric Diseases'),(23726,'آخر دوره شهريه لزوجتي بدات بتاريخ 27 6 2010 م هو الحمل الآن كم له اسبوع ومتى يبدا نبض الجنين','Gynecology & Women Diseases'),(950320,'السلام عليكم انا حامل في الشهر الرابع واصبت من شهرين بفطريات جلدية اعتقد التينا الملونة هل ممكن استعمل مرهم مضاد ليها وانا حامل من غير ما اضر البيبي وانصحوني باسم مرهم','Gynecology & Women Diseases'),(234958,'اذا ضغطت على عظمة ساقي فانني اجد اثر تلك الضغطة كحفره بمقاس الاصبع على نفس العظم لمدة عشر دقائق تقريبا فما السبب وماهو التشخيص الطبي لذلك ارجو الرد عاجلا','Musculoskeletal Diseases'),(1352278,'معرفه كل ما يخص هذه العمليه والمده الزمنية التي يقضيها المريض بدون تحرك وكم التكفله','General Surgery'),(18401,'عندي مرض الصدف من عشر سنوت وهو في الراس والاظفر ولم اوفق في علاج شفا الرجاء دواء اعشاب او كمياء انا من سوريا ولكم الشكر','Dermatology'),(1232001,'دكتور في حب بقوي لانتصاب بدون اعراض','Sexual Health'),(1270991,'ممارسة العادة السرية اربع مرات في اليوم هل هي طبيعية او تسبب امراض','Sexual Health'),(848223,'مارسة الجنس مع حبيبتي من الخلف وهي عذراء وقمة بالقذف داخلها من الخلف وعندما ذهبت الى البيت قالت لي ان ساءل منوي الذي قذفةه خرج وبلل ملابسها الداخلية هل يتم الحمل','Sexual Health'),(350446,'كم تتكلف عملية تصغير فتحات اﻷنف بالسعودية باادمام او بالخبر وماهى افضل مستشفيات التجميل بهاتين المنطقتين لعملها','Dermatology'),(468802,'تعاني والدتي منذ يومين من زيادة كبيرة في افراز اللعاب علما انها صائمة اضافة الى اسهال بلون اسود وحمى علما انها تتناول ادوية لرعاش في كفها الايسر ما سبب ذلك','General Medicine'),(1283267,'طفلة في التاسعة من عمرها ادخلت جزء من اصعب السبابة داخل المهبل وفي نفس اليوم نزلت الدورة الشهرية عليها هل ذلك يعني انها فقدت غشاء البكارة','Sexual Health'),(532772,'كم هي كمية افراز بول طبيعية لطفلة عمرها8سنوات','Urology & Venerology'),(1462833,'فقر دم نسبته7 احتاج ابر بالعضله لان امعائي متمتص وماعندي حساسيه ولا اخذ ادويه اريد افضل انواع الابر تحتوي ع زنك وحديد ممكن','General Medicine'),(748390,'ما اافرق بين عملية ترقيع البكارة وعملية تضيق المهبل','Sexual Health'),(1450369,'السلام عليكم اشعر في بعض الاحيان بنبض خفيف فوق الشفه العلوية في بعض الاحيان من الناحية اليسرى لا اعلم مالسبب وانا لدي ارتفاع في هرمون الحليب هل هذا ممكن السبب في ذلك','Gynecology & Women Diseases'),(875641,'بعد وضع معين من العلاقة الجنسية يحصل لدي نزف قليل يزول بعد ساعتين تقريبا مصحوب بالم في اسفل جانبي البطن ماسببه وماهو العلاج مع الشكر','Urology & Venerology'),(485696,'انا مصاب بذاء السكر واريد التخلص من الدواء الصيدلي','Endocrinology'),(1019545,'بعد التحية ما هي اسباب اتساع الطرق المفرغة الكلية اليمنى مع العلم انه لايوجد حصيات ولا كتل','Urology & Venerology'),(1209433,'لقد ولدت ولادة طبيعية منذ 44 يوم وانتهيت من النفاس في اليوم ال 35 تقريبا وحدثت علاقة مع زوجي ولم تاتي الدورة الى الان هل هذا طبيعي ام قد يكون حمل','Gynecology & Women Diseases'),(501897,'سبب التعب الشديد في الجسم وعدم القدره على التحرك','General Medicine'),(1249355,'السلام عليكم انااكلت وجبة في مطعم منذ اسبوع تقريبا وبعد الانتهاء مباشرا شعرت بل غثيان وخلال ساعة تقيات ومنذ ذالك اليوم اشعر بغثيان متقطع وغازات والم خفيف احيانا في اعلاالمعدة','Digestive System Diseases'),(6087,'تعرضت لحادث مما ادى الى زوال جزء بسيط من الجلد وضربتان في الجبهه وتم خياطتها وانا اريدان اسال عن افضل مستشفى بجده واسعارهم معقوله لاجراء عمليه تجميل','Dermatology'),(79752,'السلام عليكم هل من علاج للقاولون التقرحى ابنى يعانى اكثر من 9سنوات من التبرز دم ومخاط والعلاج يحد فقط من الحاله ولايعالجها ارجوكم فدونى جزاكم الله خيرا','Digestive System Diseases'),(1280691,'اجريت عملية نزع جنين لحمل خارج الرحم و تم الاحتفاظ بقناتي فالوب متى يمكن معاشرة زوجي علما انه مر 15 يوما على العملية','Gynecology & Women Diseases'),(710438,'اود ان اشكر مؤسس موقع طبي وقائمين على موقع وجميع اطباء هنا على عمل نبيل و شريف و انساني في مساعدة مرضى وتقديم نصائح ثمينة لهم واتمنى لكم سعادة في حياتكم جزاكم الله عنا كل خير','Nutrition'),(645280,'رجوع مفاجى اثناء الجماع هل مرض نفسي او عضوي او نقض فتامي وهل كبسول ب بليكس يفيد في هذه الحالة مع الشكر','Sexual Health'),(645179,'هل تناول حبوب منع الحمل تنظم الدوره','Gynecology & Women Diseases'),(457214,'كيف يمكنني ان اسمن بطريقة صحية وماهي الاطعمة التي يجب علي ان اكلها عند كل وجبة','Nutrition'),(1469203,'عانيت سابقا من ٣ اجهاضات متكرره لا اعلم السبب من يوفر تلك الابر الني ينم اخذها في حال اللاسقاط','Gynecology & Women Diseases'),(292372,'هل تمارين الاستطالة تزيد طول القامة بعد البلوغ وما اعراض انحناء الظهر','Musculoskeletal Diseases'),(1230600,'امي عمرا46 لديهازيادة في هرمون الحليب من زماناخدت حب هرموني قوي وفادها لشهرين ثم عاد الهرمونلديها حنية شديدة لذلك يزيدما العملالان علماانه يؤذي نفسيتها واخاف عليها من المرض','Gynecology & Women Diseases'),(1331565,'دكتور محمدالفاضلي عبد الرحمن اخر دورة من 10 ايام ونزلت والعلاقة من 4اشهر وبالسونار طلع عندي رمل كلوي بس بعد الدورة اكلي قليل وعندي هبوط بالضغط هل نزول 3دورات ينفي الحمل','Heart Disease'),(1217884,'هل هناك ضرر من انتصاب مستمر بدون قذف العادة السرية','Sexual Health'),(809212,'هل استخدام العلكه التي تاتي مخصصه لزياده الرغبه الجنسيه عند المراه لها اضرار','Sexual Health'),(151190,'طول العضو الذكرى 12سم وسمكة2سم هل هو مناسب للجماعشكرا','Urology & Venerology'),(1583679,'تحليل سكر صايم 80 وبعد الاكل بساعتين 104 وتراكمي 65 ها هناك سكر','Endocrinology'),(1423520,'اريد انقاص وزني 8 كيلو في 4 اشهر دون حرمان فهل من نصائح','Nutrition'),(307016,'ما فائدة الدواء cadicor للقلب','Heart Disease'),(29197,'ما هو علاج الحركة المنوية مع العلم اني قمت بالفحص و نتيجة المنوي 30 مليون و الحركة ضعيفة اقل من 50 بالمئة ا 0 وب 35 بالمئةماهو العلاج','Sexual Health'),(213134,'مساء الخير اناشاب متزوج اتناول الادويه التاليه امبيرازول20 concor 5 سيترال 50 تربتازول سروتين 25 هل هناك تعارض قي هذه الادويه وهل لها تاثير على القدره الجنسيه ارجوكم افيدوني','Pharmacology'),(1390808,'الم الاكتاف خمول تساقط شعر اذا ضغطت على اي عظم احس بالم وكمان الم بالركب عملت تحليل فيتامين D3 النتيجة 43 كتبلي الطبيب ابر استروجيل 600 000حقنة كل 15 يوم العلاج صحيح 5 حقن','General Medicine'),(867649,'انا عمري 23 سنة واعاني من صغر حجم القضيب و اشعر بخجل شديد من ان يكتشف الناس ذلك وانا افكر بالانتحار هل هناك حل','Sexual Health'),(1363910,'اصبت بالتهاب فطري خفيفايام التبويض واخذت ابرة التفجيربعد متابعة التبويضطلبت من الطبيبة ان تصرف لي دواءفعرفت تحاميل polygnax استخدمتها في وقت بعيد عن الجماع يصل الى ١٢ ساعة لكن تبقى بعض آثارهفهل يمكن لهذه التحاليل ان تمنع الحمل','Gynecology & Women Diseases'),(1226880,'قياس ضغط الدم 150 30 ما دليل ذلك','Heart Disease'),(1125313,'السلام عليكم لدي الم في معدتي علما باني قد اجريت فحوصات عامه ولم يظهر لي اي شي ولكن الالم مازال مستمر معي من فم المعده الي داخل البطن مع وحود غازات كثيره و تغير في لون','Digestive System Diseases'),(171836,'انا شاب عمري 17 عام و لم تكتمل لحيتي ابغي طريقه او دواء لانبات شعر اللحيه و شكرا','Dermatology'),(1320856,'سؤال هل اختبار الحمل المنزلي يكون ايجابي في حالة الحمل الغزلاني والحمل خارج الرحم نزلت دورتي مرتين لمدة7بعدعلاقة بالمذي واختبار المنزلي6مرات سالب ارجو التوضيح هل ينفي الحمل','Gynecology & Women Diseases'),(347701,'سرعة القذف ماهي علاجتها حيث يتم القذف خلال دقايق سريعة واكثر من مرة تتم خلال هذه السرعة وشكرا','Sexual Health'),(1490147,'متى ايام التبويض اجتني 21 1ومتى نعرف كم طول دوره بين دورتين وسابقه اجتني 24 12','Gynecology & Women Diseases'),(486538,'احس بالم في راسي خاصة بعد غسله','General Medicine'),(1279905,'هل يمكن تغيير حبوب منع الحمل في نفس الشهر علما اليوم الرابع من بدا اخد الحبوب','Gynecology & Women Diseases'),(1297158,'دكتور انا صلى داخله فيه شهري 13يوم داخله فيه وروحت على دكتوره قبل يومين وحكتلي معي صانطي سميك وكتبتلي على دوا مرخي عضلات رحم وبسهل ولادتي ولااحتاج الي اصطناعي هل هوا يساع','Gynecology & Women Diseases'),(665461,'عمري 30 سنة ولدي ثلاث بنات بثلاث عمليات قيصرية ولا اشتكي من اي مرض متل سكر او طغط وافكر بحمل بولدبعد اذن الله فهل يجوز وان حملت بتوام باخذ منشطات الباضةهل هناك خطر على حياتي','Gynecology & Women Diseases'),(1502285,'اعاني من الالم في البطن عند اكل اي نوع منو انواع الاكل خضروات بقوليات','Digestive System Diseases'),(1013472,'انا ابنتي عمرها 15 سنة وساعات يحدث لها رعشة في اصبع الابهام لليد اليسرى ماذا يعني هذا','Musculoskeletal Diseases'),(939489,'قبل الحمل كنت اخذ فيتامين d3 بقوة 5000iu والآن انا حامل في الشهر الثاني هل استمر او اتوقف ل تناولها','Gynecology & Women Diseases'),(1563658,'انا عملت حشوة للضرس و اصبح يخرج قيح من مكان ابرة البنج','Dental medicine'),(11232,'تاخرت الدورة الشهرية اسبوعين عن ميعادها الاصلى وعمرى 24 سنة وانا تعبانة وقلقانة جدا مع العلم انى غير متزوجة اريد علاج لهذا الموضوع او ماذا افعل ااااااااا','Gynecology & Women Diseases'),(554923,'عملت حشو عصب للضرس السابع ومازلت اخذ مضاد حيوى لكنه يؤلمنى عند شرب السوايل','Dental medicine'),(366263,'انا فتاة عمري 22 ومخطوبه واحب خطيبي كثير وهو يحبني بجنون وكثيرا يلمح لي انه يريد تقبيلي ويريد احضان وقبلات وانا لا اريد انني اصلي واخاف الله كثيرا واقول له بعد الزواج وهو يقول لي انكي لا تحبينني ولا تشتاقي لي ولكنني احبه كثيرا ومن قلبي ولكن لا اريد الا بعد الزواج وهو يقول من حبه لي يطلب القبلات والاحضان وكثيرا يتكلم بلامور الجنسيه هل هذا طبيعي هل الشاب يطلب هذا الامور من حبه الشديد لخطيبته','Sexual Health'),(1123250,'سلام شعرت بخفقان تعب و دوخه وتوتر و خوف من الموت مع رعشة في القدمين لمدة ساعة ولان احس فقط بدوخة مع اني عملت كل فحوصات القلب و الدم كله سليم وانا اعاني من وسواس القلب وخوف','Sexual Health'),(1446254,'الم في القلب اثناء المشي','Heart Disease'),(1120921,'انا عملت تحليل صفرا و cbc Total bili 24Direct 3و فى الcbc دول لقيتهم مختلفين Gran 19Lvmph 459 Mid 92 Gran 449Mch 344Mchc 390Plt 133','General Medicine'),(274252,'طفلة عمرها سنتين ونصف تعاني من رعاف من فتحة واحدة من الانف وحصل معها هذا منذ كان عمرها ست شهور وما ياتيها بين الحين والاخر ولكن بالامس حصل لها وهي نائمة وتكرر بالظهر كذلك مع العلم ان لديها سعال جاف اتمنى ان لا يكون هذا خطيرا','Ear, Nose & Throat Problems'),(699071,'هل يضر دواء الميتفورمين اذا استخدم للمساعدة على خسارة الوزن علما بعدم اصابتي بالسكر','Pharmacology'),(588930,'هل اعراض الزايده عدم القدره على الرشح مع وجود الم اسفل البطن بالجهه اليمنى','Digestive System Diseases'),(1587236,'السلام عليكم اعاني من الم في الامعاء وانتفاخ في البطن استمر هذا الم ل ٧ اشهر وعملت فحص للبراز طلع معايا طفيليات جيارديا وكل فترة تعود لي','Digestive System Diseases'),(1349131,'عندي كيس ع المبيض واخذ حبوب منع الحمل كيف لكني اريد حدوث الحمل خلال هاذ الشهر هل يمكن ذالك بنسيان حبه يوم التبويض','Gynecology & Women Diseases'),(903186,'اعاني من حرقه في البول متواصله وحقه في القيضب وتغير في رايحة البول واللون ذهبت للطبيب واعطاني مضاد حيوي ولم يتغير شي','Urology & Venerology'),(654442,'اعاني منذ شهرين او ثلاثة من صداع شديد لا ينقطع يكون شديدا عند الاستيقاظ ويقل خلال اليوم المسكنات تقلل قوته ولكن لا توقفه وقد تركت المسكنات منذ شهر خوفا من آثارها','General Medicine'),(1487851,'احس بالم في الشرج منذ 3 اسابيع ياتي و يذهب و الان احس فيه بعد قضاء الحاجة و مستمر معي بدون توقف لا يوجد دم او افرازات','Digestive System Diseases'),(1212458,'طفلة 23شهر اعزكم الله عند تبرزها يدخل في فرجها واحيانا لا ييزول بلغسيل فتنام علي طهرها وثني رجليها و بابعاد الساقين مسافة تتباعد اشفار من اسفل واقوم بمسح بحافة منشفة هل تادت','Sexual Health'),(1528483,'انا حامل وعندي احتقان هل استخدم بخاخ الاحتقان ولالا','Gynecology & Women Diseases'),(352135,'انا لما بطلع السلم نفسى بحس انه بيقصر حتى لو مكنتش بطلع بسرعة وبحس كمان ان قلبى بيدق بسرعة عليا اوووى ايه السبب','Heart Disease'),(388207,'عمري 28وزني43طولي159نحيفه كتيركيف بدي اسمن عملت كل تحاليل والفحوصات ومافي شي حتى تحليل الغدةسليم اعاني من مرض مزمن الالتهاب مجاري البوليةهل هوسبب نحافتي ارجوكم الرد وماهو دواء','General Medicine'),(816369,'اعاني من الم حول الخصيتين و منطقة العجان و الفخذين منذ ٣٣ يوم امارس العادة السرية يوميا بادمان راجعت عده اطباء منهن قال التهاب بربخ و منهن من قبل احتقان ارجوكم ساعدوني','Urology & Venerology'),(1263124,'انا عندي ضيق اسفل المرئ وعملت عملية توسيع ف المرئ ولكن ما زلت اشعر بصعوبة في بلع الطعام والسوايل ف ما السبب','Digestive System Diseases'),(458668,'عند الشهيق اشعر بضيق في التنفس في منطقة الصدر اليمنى بجانب الكتف اليمين اتمنى مساعدتي ولكم جزيل الشكر','General Medicine'),(473184,'سويت اليوم تحليل هرمون الحمل قبل موعد الدوره ب 3 ايام وكان نسبته 30 هل يوجد حمل اما لا','Gynecology & Women Diseases'),(1616669,'اخر دورة كانت في يوم19شهر7بالميلادي','Gynecology & Women Diseases'),(433968,'33عازبة ارسلت سابقا استشارة لتسرع القلب كافة الفحوصات سليمةواتت الاجابة لاخوف وعلي بالنشاط والحركة الا انني اشعر بالتعب وضيق نفس هل ان قمت باجراء حجامة اجد فائدة بخصوص التسرع','Internal Medicine'),(171092,'استفراغ الشديد والدوحة','General Medicine'),(45953,'هل كثرة التبرز له علاقه بالقولون','Digestive System Diseases'),(1409933,'الم في الاسنان ولا اقدر انام','Dental medicine'),(239312,'الرجاء الرد على اخر سؤال لي ارستله قبل 5 ايام ولم يصلني الرد وشكرا','Gynecology & Women Diseases'),(1556398,'انا منذ عام 2000 اشعر بالرهاب والتردد عند الحديث مع اخوتي ولا يستقر نظري في عيونهم واشعر بالكره لهم دون مبرر واشعر بانعدام التركيز في الاستماع لكلامهم وكذلك في الصلاه بضيق شديد وعدم القدرة على التفكير والتوتر ابتدات ب seroxat عيار 20 منذ سنتين ولم استفد شيئاماذا افعل','Psychiatric Diseases'),(445335,'ماهو سبب كثرة الرغبه في النوم','General Medicine'),(1131300,'SGOT النسبة 35 هل يوجد شئ مقلق','General Medicine'),(1433187,'الام وعدم انتظام الدورة وخروج دم اسود رمادي ودم اثناء الجماع','Gynecology & Women Diseases'),(7815,'انا اعاني منذو ست اشهور بالم بجهة القلب وجلس فيني اسبوعين لا اهتم فيه بعد اسبوعين بدات المخاوف انه من القلب وان قلبي سيتوقف بعدها ذهبت لاكثر من طبيب وقالو عضله وفحصوني برسم القلب الكهربائي العادي وكانت النتيجيه سليمه وعطوني ادويه للعضلات ومن بعدها امر لاطباء وهذا كلامهم ومن بعدها رحت لاخصائي قلب وعمل لي رسم قلب وكانت النتيجه سليمه وبعد اسبوعين لازلت مصرر انهم من القلب وعملت ا يكو الموجات الصوتيه للقلب وطلعت النتيجه سليم 100 والحمد لله وقالي دكتور القلب يمكن من القالون وحبيت اذكر اني كنت استخدم حبوب للعضلات سببت عندي حموضه وضيق نفسي من الحموضه وبعدها تطورت وجتني آلآم بنصف الصدر فيها حرقه احس ان مصدرها من المعده ورحت للطبيب جهاز هضمي وسوى لي منظار واكتشف عندي التهاب بالجدار والتهاب في راس في المعده ان فم المعده صاير ضيق من الاتهاب وكتشف حموضاااااااات قويه علما يا اطباءنااا ان نفسيتي تعبااااااااااااانه لا جاني آلم بجهة القلب اقول بتجيني جلطه علما اني ارتاح لا جاني الآلم لا رفعت يدي للاعلى او نمت على جنبي الآيسر ارجوو افادتي نفسيتي تعبت من الحياة','Heart Disease'),(313866,'السلام عليكم انا شاب عمري 27 سنه اعاني من حرقه في البول و اعند اجراء فحوصات البول و الدم تبين عندي ما يلي appearance turbid specific Gravity 1030 ph 85 protein 3 ketones 1 bilirubin 3 urobilinogen 1 RBC 0 2 WBC 10 12','Urology & Venerology'),(1227227,'نفسيتي مره تعبانه صرت بس اصيح كنت احب واحد وجلست معه ٧سنوات كذب علي طلع متزوج وابي اتركه مو عارفه صايره اتوجع واصيح نفسيتي حيل تعبانه ابي حل صايره اجلس لحالي بالغرفه واصيح','Sexual Health'),(522685,'السلام عليكم هل دواء ديان 35 مانع للحمل ام ﻻ وشكرا','Gynecology & Women Diseases'),(1282536,'سويت تحليل طلع عندي صديد بول 5 10 هل النسبه عاليه وكيف اتصرف معه','Sexual Health'),(1354498,'مرحبا عندي هذه الطفائح الجلدية على شكل دائرة بيضاء و اخذت الكيتوكينازول مرحم و حب فلوكونازول و لم يشفي','Dermatology'),(1534842,'يوجد حراره انتفاخ خلف الاذن','Ear, Nose & Throat Problems'),(876329,'البيرود بقالها تلات ايام تنزل علامه الصبح وباقي اليوم لا وانا قلقانا وهي جات قبل المعاد بتلات ايام','Gynecology & Women Diseases'),(646360,'السلام عليكم من فظلكم اريد ان اسال في ما يخص وزن ابني عمره 6 اشهر و نصف يزن7300كغ مع العلم ان يرضع رضاعة طبيعية و وزنه اثناء الولادة 3450كغ شكرا','Pediatrics & Child Health'),(354364,'لدي سن يخرج من اسفله دم و رائحة كريهة عندما استيقظ صباحا و بدون الم مع العلم اني افرش اسناني كل يوم مرتين و هذا السن كان متسوس و عمل له الطبيب حشوة جذر و غلفه فما هي المشكلة و العلاج او الحل','Dental medicine'),(1136273,'السلام هليكم جامعت زوجتي اول يوم بعد الدوره الشهريه وتم انزال داخل وهياتسخدم حبوب منع الحمل نست حبيتن اليوم الي قبل وبعد الجماع اخذت من الحبوب هل يحصل حمل ومانسبه الحمل','Gynecology & Women Diseases'),(469141,'عندي ايضآ سؤال حامل بشهر السابع بتؤام كتبت لي الدكتورة ابر تثبيت كل اسبوع ابرة لمدة شهر هل تؤثر بجنين سمعت انها تعمل تشوها ابر التثبيت لجنين هل هذا صحيح اريد ان اطمئن فقط','Gynecology & Women Diseases'),(363661,'كان عمري 8 سنوات عندما كنت في المرحاض و اثناء غسلي بالماء فالنزلق اصبعي و دخل في المهبل نزل بعض الدماخذوني الى الطبيب وصف لي بعض المراهم هل انا عذراء ام لا','Gynecology & Women Diseases'),(1174011,'ماذا افعل كنت اعاني من تحسس في العين وصف لي الطبيب قطرة اوبتيديكس ت وقطرة fresh teater لم اكن اعلم اني حامل هل تؤثر هذه القطرات على الاجنة','Ophthalmology & Eye Diseases'),(389647,'جنى عمرها 8 شهور تعاني من امساك برازها صلب ولكنها تتبرز كل يوم مرة تاخد رضعتان حليب صناعي مع حليب الام ووجبة خضراوات مطبوخة تحاليل calcium 103mg dl phosphorus 69mg dl T3','Pediatrics & Child Health'),(1164243,'السلام عليكم انا ابحث عن اجابة انا قضيبي صغير جدا طول القضيب 5 سنتيم هل نقدر نتزوج وفك غشاء البكارة او لا','Sexual Health'),(81484,'اعراض الحمل قبل موعد الدورة وبعد فترة التبويض','Gynecology & Women Diseases'),(1255150,'عمري ٣١ تحليل درقية كان fsh 4 72 اخذت تيروكسين ٢٥ اصبح fsh 2 50 لكن ازدات وزني بطريقة غريبة جدا حوالي ٨ كغ خلال ٣ شهور اشعر ان الدواء يزعجني عندما اتركه اشعر بالراحة والنشاط','Gynecology & Women Diseases'),(1279261,'اشعر في الم شديد في المعدة والكولون هنالك اضرابات هضمية لا استطيع تناول الطعمام عند تناول الطعام اشعر ب الم شديد يوجد ارهاق وتراخي شديد في جسدي','Digestive System Diseases'),(473360,'السلام عليكم ورحمة الله وبركاته جزاكم الله خيرا على هذا الموقع الرائع هل الجماع بعد يوم من عملية اﻻشعة فيه مشكلة','Sexual Health'),(238024,'كنت اعاني من ارتفاع في هرمون الحليب 47 واخدت ادوية لمدى ثلاثة اشهر وانخفض معدل الهرمون وظهر في تحاليل ان عندي التهاب بكتيري لكن اثناء الدورة كنت اخد مضاد كلافوكس ولاحظت ان في اليوم الاول كان لون الدم طبيعي وبعدها اصبح احمر فاتح فماسبب هذا التغير وهل له دلالات','Gynecology & Women Diseases'),(960549,'حدثق لي كسر في عنق عظم الفخذ الايمن لم اعمل عملية تثبيت داخلي و نتج عن ذلك قصر في الرجل المصابة بـ36سمو اعاني حالي بعد 10 اشهر من الم في مفصل الرجل السليمة اريد اجراء عملي','Musculoskeletal Diseases'),(445322,'يادكتور انا العب كرة القدم واصبت بدوالي بالخصية عملت العملية لكن بدون تحسن ملحوظ ارجوكم يا اطباء ساعدوني والله اني في حزن شديد فافرجو همي بكلام علمي يدل متى بالضبط يتحسن كل شي','Urology & Venerology'),(481010,'السلام عليكم ورحمة الله وبركاته','Endocrinology'),(766976,'ANA O3ani min khaw min imtihan watradod lidrajat ani lam a3od astati3 tarkiz','Sexual Health'),(1424698,'في فترة المراهقة بدات عيناي بالتغير حيث ان البياض اصبح واضحا بين الجفن السفلي وحافة الحدقة السفليوالآن عمري ٢٩ سنةلست ادري ان كان هناك من قطرات لتخفيف ظهور نسبة البياض ارجو المساعدة كما وني لا اعاني من قصور النظر فقط حساسية تجاه الضوء الساطع والغبار واحيانا صداع نصفي','Ophthalmology & Eye Diseases'),(1419286,'اعاني من حرارة داخلية والم في القفص الصدري وضيق تنفس وافكر دائما بالموت واعاني من وجع مفاصل قوي جدا وخصوصا بالركبة مع العلم انه لدي بتر بقدمي اليسار اعاني من ضغط رهيب بلصدر','Internal Medicine'),(171984,'احس بتعب و عندما انام احس بتنمل في اطرافي عند المشي لمسافة احس بالم في المفصل الرابط بين عظم ادفخذ الحوض و الان مع الصوم احس بالام في عضلات اليدان مع انه بعض الحيان يدايا ترتجفان ارجوكم افيدوني و اعانكم الله','Neurology'),(97290,'هل استمرار الدورة الشهريه لمده عشرين يوما امر طبيعي مع العلم ان ما ينزل ليس دم وانما في البدايه كان ما ينزل لونه اسود والان لونه بني ولزج انا فتاه ابلغ عشرين عاما لست متزوجه هل هذا امر طبيعي كما ان دورتي الشهريه منذ بلوغي وهي غير منتضمه واحيانا تنقطع عني لفتره شهرين او اكثر ولكني لم اعاني من استمرارها لفتره طويله كانت تاتي لفتره خمس ايام فقط كما اني عانيت في السنه الماضيه لذلك نفسيتي متعبه جدا','Gynecology & Women Diseases'),(1548056,'ماهو التشخيص والعلاج المناسب جزاكم الله خير','Urology & Venerology'),(1574974,'افرازات صفراء غزيرة برائحة كريهة وحكة وتسلخ المهبل منذ اكثر من سنتين قمت بالزراعة اكثر من ٦ مرات عند عديد من الاطباء ودائما تشخص انوع مختلفة من البكتيريافحصت الرحم وهو سليم جربت معظم المضادات الحيوية والتحاميل المهبلية مثلmetronidazole على مدار السنتين بلا فائدةخائفة ان يكون عندي مرض جرثومي','Gynecology & Women Diseases'),(369673,'لدي الم في البطن عند الصباح و اثناء الاكل','Digestive System Diseases'),(327489,'السلام عليكم انا اعاني من الم في مؤخرة الراس من الجهة اليمنى مع العلم اشعربان الغدة النكافية ملتهبة اشعر بالم وتورم خلف الوجنتين ولدي الان الم في مؤخرة الراس خايفة انه يكون التهاب في الدماغ لاسمح الله منذ ٣ ايام وعمري١٨','Endocrinology'),(480526,'اختي قبل فترة عانت من الاسقاط الاجهاظ وعند مراجعتها للطبيبة الاخصائية قالت انها تعاني من رخاوة الرحم ما سبب ذلك وهل يمكن ان تتكرر هذه الحالة وما هو الحل','Gynecology & Women Diseases'),(1519550,'اخى الكبير يشتكى من كوحه وسخنيه ذهبت السخنيه وتستمر الكوحه','Ear, Nose & Throat Problems'),(1078720,'اعاني من البواسير ونزول دم احيانا وهرش جامد بصفه مستمرة واخدت ادويه لبوس كتيره الان اي ٦ شهور دون تحسن مع الامساك المستمر الي الان ٦ شهور ايضا والهرش تعبني جدا جدا ارجو الرد','Digestive System Diseases'),(1081056,'ابني عمره ٣ سنوات مبارح تلمست كتلة فوق حنجرته واخدته للطبيب قلي انو الكتلة خلقيه بس لازم ازالتها ممكن اعرف كيف طلعت فجاة وهي خلقيه واضرار العملية وفوائدها','Pediatrics & Child Health'),(406477,'السلام عليكم عمري 24 سنه والحيض صارله 3 اشهر يطول عندي لمده14 يوم وانه بنت ممكن اعرف السبب وهل هذا الشي يضر بصحتي','General Medicine'),(351259,'- اعيش بالسعودية و من فترة اصابتني حالة الخوف من الاصابة بفيروس كورونا حيث انني اتوتر كل ما شعرت باحتقان بالحلق ر اشعر بان توتري هذا و كثرة قراءتي عن المرض تزيد الاحساس بالمرض عندي ماذا افعل ارجوكم ساعدوني فقد بدا الامر يسيطر على حياتي','Internal Medicine'),(356711,'السلام عليكم والدتي مواليد 1970 ووزنها 120kg مصابة بارتفاع ضغط الدم ولديها سوفان في الركب ولا تستطيع تاخذ العلاج لانه يرفع الضغط علما بان والدتي كانت تذهب الى العلاج الطبيعي ولكن دون فائدة ارجو الرد وجزاكم خيرا','Musculoskeletal Diseases'),(1387880,'عندي ارتدائ مريئي لما اكثر اشي حسيت بتشجوئ لما اكلت بصل ثومة بندورة','Digestive System Diseases'),(1366931,'كيف اقوم بتخسيس منطقه اسفل البطن','Nutrition'),(1283589,'انا انسة 24 سنة لدي اضطراب في الدورة الشهرية انها لم تاخرت هذا الشهر 12 يوما ولم تات حتى الآن وعندما كانت تاتي قبل ذلك تاتي ليومين فقط وكمية الدم تكون قليلة جدا','Gynecology & Women Diseases'),(1580012,'من فترة كبير ظة كنت في مكان مغلق وغير نظيف ادى الى اصابتي بالجرب منذ حوالي ٧ اشهر ف اصبحت اشعر بحكة شديدة في كل جسمي وحبوب في راس العضو الذكري تؤلمني وتذهب وتعود مرة اخرى ثم تذهب مرة اخرى وتعود وحبوب في المؤخرة تجعلني اشعر بالحكه الشديدة جدا فما هو افضل مرهم البنزيل بنزوات ام لامفين ام كوادريدم','Dermatology'),(728856,'عندي حبوب حمراء في وجهي مند ١٥ سنة الان عمري ٣٠ قهرت مادية حالة ضعيفة','Dermatology'),(1292509,'اعاني من وجع شديد اسفل الظهر يعيق الحركةوالطبيب اخبرني انه لدي تقوس او اعوجاج في العمود الفقري كيف اقوي عضلات العمود الفقري واحسن من حالتي ماالعلاجات المتوفرة والممكنة','Musculoskeletal Diseases'),(719626,'السلام عليكم اعاني من فتق سري نتيجة الولادة و انا عندي سكري ارجو علاج لي بدون تدخل جراحي و شكرا','Internal Medicine'),(149024,'هل يمكن الاحتلام دون انتصاب','Sexual Health'),(1346748,'و جدت انني انحازالى المعاملة الخشنة و القاسية في العلاقات و عند بحثي علمت انني اعاني من المازوشية و انحاز حتى الى الافلام التي يكون بهاالرجل سادي في الممارسة الجنسية و لاحظت الامر منذ صغري عندلعبي بالحبل كنت احب جلدته لذلك اريدان اعلم اذاكان الامرسيؤثربي مستقبلاام لامع العلم انني عانيت من صدمات نفسي','Psychiatric Diseases'),(47587,'هل يوجد اضرار من استخدم الاسكينول الافوكادو','Dermatology'),(678058,'متى يتم التاكد من ان مريض بسرطان المعدة واصابت غدد ليمفاوية قد شفي تماما علاج كيماوي 5 مرات cae 437 ca19 9 2 تاريخ اكتشاف المرض 12 6 2015 العلاج بدا 22 07 2015','Tumors'),(1059377,'الافراط فى العادة السرية تسبب لى احتقان بروستات مستمر معى اكثر من عام اشفى ويعود والان اشعر بالم شديد فى المفصل والخصية اليسرى والم بسيط فى المفصل الايمن وشديد فى الركبه اليمى','Musculoskeletal Diseases'),(425115,'انا اعاني من القلون العصبي لمدة لا تقل عن ست سنين واعاني من نحافة ناقصة ب عشرين كيلو من وزني الطبيعي وفقر دم و روماتيزم و وتعرق وبرودة اطراف بمادا ابدء المعالجة وما الحل','Digestive System Diseases'),(1416367,'ولدت منذ٤٣يوم وانقطع الدم ثم عادبسبب حبوب منع الحمل وانقطع تاني لمده يوم واخر اليوم نزل افرازات صفراء ليس بها شئ من الدم ولا حتي رائحته هل اغتسل واصوم ام مازلت نفساء','Gynecology & Women Diseases'),(1441505,'لدي وجع فيالجهة اليسرى من بطني وينبط كتيرا ولقد نقصت في الوزن 6 كلغ ولا انام بكترت الوجع احيانا ولساني ابيض','Dental medicine'),(1437185,'اعاني من نزيف مع الانف من ثلاث سنوات','Ear, Nose & Throat Problems'),(431882,'لدي الخصية اليسرى اكبر من اليمنى واثقل هل هذا طبيعي عمري 18','Urology & Venerology'),(320657,'ابني يبلغ من العمر خمسة اشهر قبل اربعة ايام اصيب بقحه وصوت في الصدر عند التنفس وحمي في الاطراف صرف لنا الدكتور دواء برونكلين ولم نشعر بتحسن وصرف لنا دكتور اخر زيترون لمدة ثلاث ايام وبدات به الان هل اواصل بهذا الدواء ام ماذا مع العلم ان وزنه 7400','Pediatrics & Child Health'),(857387,'لدي جرح في القضيب و قمت بممارسة الجنس مع فتاة امارس معها الجنس منذ سنتين ما الامراض المحتملة','Sexual Health'),(777870,'هل لديكم وشم دائم لمرضي البهاق','Dermatology'),(498047,'يااطبا ارجوكم افهموني من منذفتره احس اني لست موجو كانني معزول علاالعالم انضرالئ الشخص وكاني لااعرفه حتئ لوقت لااحس به اقوم النهار واعتقداني في العصر وهكذا معزول اربدحل','Psychiatric Diseases'),(372405,'كنت امارس العادة السرية بشكل كبير وكنت احبس المني عند القذف وتركت هذه العادة منذ سبة اشهر من هداك الوقت انا احتلم بشكل شبه يومي مع اني لا افكر بالجنس ابدا هل هادا الشي مضر','Urology & Venerology'),(401225,'السلام بعد اكتمال ٣ اشهر على علاقة جنس فموي حيت قامت فتاة بمص قضيبي عملت تحليل ag ac hiv12 و كانت النتيجة negatif هل اكتفي و انسى الموضوع لانني مقبل على زواج ام انتضر ٦ اشهر','Sexual Health'),(1590647,'هل يوجد بديل طبي لاحداث الانتصاب غير مضر بالقلب عكس الفياغرا','Sexual Health'),(174152,'هل كريم يانثينول2 يحتوي علي كورتيزون','Dermatology'),(668675,'اصبت بحاله نفسيه سيئه بعد ان تدخل الدكتور اصبعه وقام بتدليك البروستاتا والآن اصبحت فاقد للانتصاب والم وحرقان داخل الشرج عند البروستاتا هل من علاج لهذا','Urology & Venerology'),(1056491,'والدتي لا تثق باخوتها او ابنائها تشعر بان هناك من يراقبها في الشارع او عن طريق التلفاز والهاتف ومؤخرا اصبحت تسمع شخصا يناديها ليلاحاولنا اخبارها كل ذلك خاطئ لكن دون فائدة','Psychiatric Diseases'),(324275,'اعاني من ظهور حب احمر اللون في جسمي وخاصة في منطقة الصدر والبطن ويسبب لي حكة قوية مع اني اخذت حب للحساسية ولكن دون فائدةوشكرا','Dermatology'),(1588454,'عينى وجعانى شويه من امبارح الصبح قولت هخلص وانام و خصوصا انى بمتحن قمت النهارده لاقيتها وجعانى و مورمه من الجفن العلوي','Ophthalmology & Eye Diseases'),(419954,'هل تنزل دوره معودها عند استخدام دوفاستون لو يجب قطعه لكي تنزل دوره','Gynecology & Women Diseases'),(255524,'كيف يمكنني التخلص من السمنة علما اني كنت اعاني من خلل هرموني سبب السمنة وبعد عﻻجي منه لم استطع التخلص من السمنةوزني80كيلو وطولي157علما اني دائما وبصورة مستمرة قليلة اﻻكل وعمري37سنة ومتزوجه ولدي طفﻻن','Nutrition'),(30472,'والدتي 63 عاما تعاني من امساك وعند قضاء الحاجة يخرج سائل اصفرلوحده مخلوط بدم يشبه الصديد علما بانه ليس لديها ي امراض مزمنه عدا انها تعاني دوما من اضطرابات الجهاز الهضمي وضعف عام في بنية الجسم ما التشخيص','Digestive System Diseases'),(1111304,'دايما تجيني وساويس بخصوص الغشاء من ناحية طريقة الغسل باليد من فوق الشفرات اخاف انو دخل اصبعي بالغلط ومن ناحية التنظيف بالموس والمقص الجزء السفلي الموضوع جدا اقلقني','Gynecology & Women Diseases'),(58675,'ينزل من مهبلي سائل ابيض هلو خطر ولماذا','Gynecology & Women Diseases'),(900165,'عندي راعشة و ارتفاع في درجةالحررة جسمي و الام في الخصية اليسري مستمر ويوجد عدد كثير كريات البيضاء في سائل المنوي قمت بعملية الدوالي مند شهر هل اعاني من التهاب الخصية والبربخ','Urology & Venerology'),(1239996,'انا فتاة عمري 14 وبدات بعمل العادة من قبل سنة او سنتين ولكني لم اكن اعرف ما الذي افعله ثم ادركت ما افعل وعرفت اضرارها ولن لم استطيع التخلص منها كيف يمكن التخلص من العادة','Sexual Health'),(1376425,'عندي الم وسط الظهر اسفل الكتف يجي على اليمين ويجي على اليسار نتيجه اصابة حادث بداية الالم كان نتيجة اصابه في الظهر لان الحركة كانت ان ارجولي توصل باتجاه الصدر وطق زي العرق في ظهري وبعد نملت ايادي الاثنين وجلس ١٠ايام وانا على الريلاكسون الان انا اقوم من النوم من الالم ورحت طبيب صرف لي مضاد','Musculoskeletal Diseases'),(70420,'هل مستوى السكر فى الدم 137 طبيعى علما باننى عملت تحليل وكنت صاءم مده 13 ساعه ولكم جزيل الشكر','Endocrinology'),(1328137,'سبب زيادة الوزن في رمضان بدال نقسه فمن بداية رمضان الى الان زدت 55كيلو','Nutrition'),(1622689,'اني مستعمله هوايي خبطات وهواي كريمات وما سولي شي لبشرتي اريدشي يعني مبيض اصلي','Dermatology'),(205400,'اخذ حبوب المحفز للغدة الدرقيه 50 جرام مع ذلك الاعراض موجوده','Endocrinology'),(1382576,'اخذت البارحه الساعه ثمان مساء 8حبات بندول و عندما استيقضت اخذت حبه الساعه سابعه صباحا وقبل نص ساعه اخذت ثلاث حبات بندول و خمس حبات فيتامين دال والان احس بفيضان في بطني و الم في الظهر','General Medicine'),(1286957,'ماهي اعراض الحمل بعد يوم الاباظة بيومين','Gynecology & Women Diseases'),(823129,'ما الذى يبين سبب تكسير الدم غير صوره الدم الكامله cbc ووظاءف الكبد والكلى و بذل النخاع مع العلم ان الحاجات دى سليمه والجهاز الهضمى سليم الحمد لله بس الهيموجلوبين بينزل','General Medicine'),(737230,'انا حامل بشهر الاول وعندي الم بضهر وعبتجيني سخونه وتروح وتجي و حس جسمي تعبانه كتير ولعي نفس قوي شو اعمل وشو اخود دوا','Gynecology & Women Diseases'),(811419,'حاسس بشئ واقف فى الحنجرة زى اكل واقف وفى صدرى وهبوط عندى بقالى اكثر من يوميين','General Medicine'),(1165457,'تنصحن استخدم السنافي ب ليلة الدخله او لا','Sexual Health'),(1165512,'دهبت لطبيب بعد الاجهاض ب 40 يوم وجد لدي كيس 5سم واطاني دواء لمدة 20 يوم تم الرجوع اليه سؤالي هل هو كبير وخطير وهل ياتر على الحمل وهل ضروري من العملية لاستاصاله','Gynecology & Women Diseases'),(1599138,'لو سمحت اول يوم من اخر بريود كان 5 18 والبريود بتقعد ٧ ايام في اي اسبوع يظهر نبض الجنين وانا كدا في اي اسبوع','Gynecology & Women Diseases'),(1370737,'اليوم هو العاشر من اول دورة بعد النفاس وكانت مدة الدورة ٧ ايامارضع طبيعي بشكل بسيط وحدث جماع اليوم كم هي نسبه حدوث الحمل','Gynecology & Women Diseases'),(1304000,'غشاءبيفتح مثل لاشفارجهةاليمينواليسارويوجدفتحةطوليةمن تحت فتحةلبول لنهايةوارى داخل لحمةتبداءمن تحت لبول واسفل فتحةومعتمةلو ادخلت شي داخل لفتحةمعتمةلفض غشاءكم لمسافةيجب ادخالها','Sexual Health'),(837695,'اجهضت قبل سنة ولم احمل الى الان وكل تحاليلي انا وزوجي سليمة وتبويضي ممتاز فما السبب','Gynecology & Women Diseases'),(638438,'عندي خشونه بالركبه وين الاقي دكتور بالاردن يعالجني بالابر','Musculoskeletal Diseases'),(1592719,'ما هي الجرعة المسموح بها من السكرين يوميا للمرضى من النوع الثاني','Endocrinology'),(1432676,'وكان في رطوبة تحت الضافر نفسه ممكن اعرف ايه علاجها','General Surgery'),(455323,'انا عندى 14 سنه اريد اسرع نظام غذائى لانقاص 5 ك من وزنى خلال شهر رمضان لانى احلم بحصول على وزن مثالى خلال عيد الفطر بعد استمرارى على اكثر من نظام غذائى عشوائ ولم الاحظ اختلاف','Nutrition'),(425071,'اعاني من حرارة في الجسم رغم انه عند قياس الحرارة تكون طبيعية اجريت فحوصات كلها طبيعية','Neurology'),(531858,'الصدفية و علاجها','Dermatology'),(402984,'اعاني من ارتفاع ضغط الدم وارتفاع السكر وارتفاع الكوليسترول واخذ ATENOLOL 75 MG للضغط و METFROMIN 850 MG للسكر و PRAVASTATIN للكوليسترول هل بامكاني اخذ CENTRUM MULTIVITAMIN','Endocrinology'),(957110,'ابني عمره ٤ سنوات مصاب بانتفاخ الغدد خلف الاذنين كان يعاني من رشح خفيف و الآن زال لا حرارة ولا طفح ولا اي عرض آخر في مدرسته منتشر الحصبة الالمانية وهو ملقح ضدها','Pediatrics & Child Health'),(657346,'السلام عليكم لقد سقط احد الاولاد عمره 17 سنة على راسه بعد الانزلاق اصيب بدوخة دامت 30 دقيقة ثم تقيا ولم يظهر شيء في الاشعة هل هذا ينبئ بالشفاء وهو الآن بخير وشكرا','Neurology'),(1040908,'بسال عن الفيتامينات التى تساعد مريض السيلياك وتكون خالية من الغلوتين','Nutrition'),(461663,'لدي بنت عمرها 13 سنة لسانها ثقيل وعقلها لا يسحب بسرعة','Pediatrics & Child Health'),(547229,'لدي مرض سل الرحمي تسبب لي في التصاقات على مستوى جدار الرحم وقناة فالوب هل ممكن ان انجب علما انني اخد الدواء لمدة ثلاث اشهر للحد من السل وهل من طريقة للعلاج الالتصاق الرحمي','Gynecology & Women Diseases'),(1203360,'من ٥ايام اجريت تصليح لجميع اسناني بغير بلدي والان لدي الم بطرف الاسنان يمتد للكل فحصت اسناني ع المرآة وجدت بطرف الضرس نقطة بنية عندما المسها اشعر بالم مع انه اصلحه لي ماالحل','Dental medicine'),(848323,'ماهي اعراض دواءflux','General Medicine'),(873964,'اعاني منذشهر من حكه شديده بسقف الحلق مع انني تركت التدخين منذ3اشهر واعاني من ضيق بالنفس شديده ولااعرف ماهو الحل','Internal Medicine'),(340785,'بعد ما الوحد يخيس ويوصل الى الوزن المثالى هناك حاجه للتثبيت الجسم','Nutrition'),(861487,'مرحبا دكتور الاسبوع الماضي زرت الطبيب نسائي فوجد غشائي من النوع الخشن و فطريات كتير و اليوم نزل مني قليل من السائل شفاف به دم لما مسحت بالكلينكس هل يمكن هيك فقدان عذريتي','Sexual Health'),(1417461,'اعاني من حساسية في الاصابع منذ ٣ سنوات والى الان تزداد اذا اصيبة بالماء والصوابين او الاطعمة','Dermatology'),(814354,'السلام عليكم انا فتاة متزوجة منذ تسعة اشهر ذهبت الى الطبيبة منذ شهرين واعطتني حبوب لاعتدال الدورة الشهرية وانا الان في الشهر الثالث نزل علي دم بعد انتهاء الدورة ب خمسة ايام','Gynecology & Women Diseases'),(783199,'بعض الاحيان احس بحرقة حول العين وخاصة اليسرى على الجانب اليسار للعين في الجلد بجانب العين وجزء من العين ولا اعرف سبب ذلك فما هو هذا المرض وكيف يمكن علاجة او معرفة سببه','Dermatology'),(1532205,'انا عروسة حديثة من ثلاثة اسابيع و حصل نزول الدورة الشهرية يوم 16 يوليو و تم الجماع مرة اخرى يوم 25 يوليو يوميا حتى امسالغريب هو بعد الجماع امس نزول نقط بنية ثم تطور بعد عدة ساعات الى كمية اكبر و الان بعد اكثر من 24 ساعه على عملية الجماع اصبح نزيف يشبه الدورة','Gynecology & Women Diseases'),(868992,'عند انتصاب القضيب يتغير مسار البول الى اليمين لماذا يحدث هذا الشئ','Sexual Health'),(402603,'لدي ضربه قلبيه هاجره','Heart Disease'),(645876,'قبل شهر حصل لي نزيف ووصفو لي اورجامتريل مع دايسنون ووقفه مدة اسبوع ثم عاد الدم ووصفولي ميركولت ودايسنون لكن زاد الدم بعد 3 ايام وصفولي جراسيال والدم كما هوا وفحص الدرقية سليم','Gynecology & Women Diseases'),(1155372,'احمد من سوريا عمري 25 سنة اعانى تشلع مفاجا يجبري احياناا على التقيئ لاستريح وخصوصا عند اخد شهيق قوي','Heart Disease'),(1065867,'هل تحليل الدم FBC يكشف الحمل وتوقيته له دور ام لا','Gynecology & Women Diseases'),(911708,'هل صحيح ان معاشرة الزوج بعد العملية مرارة بامنظار راح يسبب مرض الكبد','Sexual Health'),(1498538,'تفاجئت وانا اتناول البطاطس المقليه ان بينها صرصار كان منغمس معها اثناء القلي ماهي الاضرار الناتجه عن ذالك وهل يوجد مطهر او دواء او ماشابه ذالك','General Medicine'),(1388537,'كنت حابب اعرف اي افضل ال فيتامينات اللي ممكن تكون صحيه عشان وزني يزيد بطريقه صحيه','Nutrition'),(305968,'اكثر من اسبوع لم يحدث انتصاب علما ان اخر مرة كان هناك انتصاب خلال العادة السرية','Sexual Health'),(334103,'هل يؤثر اللبن او الحليب في ارتفاع الشحوم الثلاثية','Heart Disease'),(1456029,'هرمون حليب اخدت ادوي و نزل هرمون حليب لكن مافي حمل واش عمل','Gynecology & Women Diseases'),(803021,'السلام عليكم دكتور تعرضت لقرصه حشره بالرقبه وبعدين حسيت عندي في رقبتي مثل الحبه بارزه قريب مكان اللسعه بس ما فيها الم','Dermatology'),(835681,'ظهرت قبل سنتان تقريبا حبة بين الخد والانف وحاولت بشتى الوسائل واستخدت جميع انواع الكريمات التي قالوا عنها الاطباء لكن دون فائدة ارجو المساعدة وشكرا جزيلا لكم','Dermatology'),(375814,'عندى واحد صاحبي كان شاذ وتان اللى الله من حوالى 6 شهور وهوا دلوقتى فى 3 ثانوى وعايز يقدم فى كليه شرطه هل ممكن يكتشفواه فى الكشف الطبي وممكن يعمل ايه او اى علاج ليه','Sexual Health'),(1107231,'هل يمكن للطبيب معرفة اذا كان الرجل يمارس العادة او لا','Sexual Health'),(1202581,'نزلت مني غشاء ابيض اتناء دورة مع العلم اني لستو حامل','Gynecology & Women Diseases'),(985782,'السلام اعاني في الجهاز الهضمي','Digestive System Diseases'),(1569194,'هل كميه الصديد عاليه مع العلم التركيز 32 والعددالكلي 96 والحركه 65','Urology & Venerology'),(1501880,'نزول دم احمر يحتوي على خيوط بعد اسبوع من ابرة التفجير مع ممارسة الجماع واستمر ٣ ايام بشكل متقطع هل له علاقة بالحمل او له علاقة بوجود اكياس مبيض علما بان الدوره باقي لها ١٠ ايا','Gynecology & Women Diseases'),(819475,'انا اصبت ب Budd Chiari Syndrome وعند اجراء تحاليل المناعة وجد سلبية الا تحليل ANA by IF وجد positive 1 80','Internal Medicine'),(1568152,'بنتي ٩ سنوات تعاني من تبول لا ارادي ليلا شو سبب وشو العلاج مع العلم اصحيها بليل اوقات تصحا مبلولة واوقات تكون نظيفة واحيانا للصيح بتكون نضيفة وبعدين يسير تيول لا ارادي ازا تاخرت في النوم','Urology & Venerology'),(907380,'طفلة عمرها 4 اشهر لديها اسهال لاكثر من اسبوعين مع وجود حبوب حمراء اللون جسمها ولديها خمول وياتي الاسهال باللون الاخضر بعد العلاج وحينا ارضاع الام لها زيادة في الوزن بشكل غريب','Pediatrics & Child Health'),(1074739,'كيف ابيع كليتي','Gynecology & Women Diseases'),(1058533,'احميرار في العين في الملتحيما مداة اسبوع','Ophthalmology & Eye Diseases'),(1517678,'انا في الشهر الرابع الاسبوع الرابع عشر لاحظتاليوم عند الدخول للحمام نزول دم قليل وبعدها لم ينزل شي هل هناك ما يدعو الى للقلق','Gynecology & Women Diseases'),(1133331,'اعاني من ثآليل تناسلية وانا حامل في الشهر السادس وطلب مني الدكتور العلاج بكريم الدارا هل هذا طبيعي خلال الحمل','Gynecology & Women Diseases'),(8557,'ماهي اهم عيوب ومحاذير استخدام الحلقات في علاج القرنية المخروطية','Ophthalmology & Eye Diseases'),(1182011,'اجريت عمليه مسمار نخاعي بالفخذ من3اشهر والكسر بمنتصف الفخذوموضح بالاشاعه ظهورشظايا العظم صغيره لكنهاتظهر بشكل ورم بمكان الكسر من الخارج فهل يستخلص الجسم منها وتختفي مع الوقت','Musculoskeletal Diseases'),(266182,'ظهرت لدي حبوب بالوجه بشكل مفاجئ واستخدمت اقراص مضاد حيوي كلينداميسين 300 وارتحت معها كثير وحفت الحبوب وانتهت العلبه لدي مع العلم انها تحوي 16 كبسوله هل استمر عليها ام لها اضرار جانبيه عمري 27 وشكرا لكم','Dermatology'),(1408268,'وجود انتفاخ بسيط تحت الابط محمر قليلا','Tumors'),(12070,'انا لدي دهونات الثلاثية كيف احافظ على المستوى الجيد لتحسينها تحياتي لكل الفريق الطبي في خدمة الشعوب','Digestive System Diseases'),(1502400,'يعطيك العافية دكتور انا عندي مشكلة زخم وكثافة دراسة والمشكلة انو بحس بضعف تركيز تشتت عدم رغبة دراسة بنام كثيير كسلل خموول شو الحل','Sexual Health'),(526920,'علاج مرض الفاصل ارجوكم','Gynecology & Women Diseases'),(762752,'عمري 27 وطول قضيبي عند الارتخاء 7 والانتصاب 12 هل هذا يكفي لنجاح العملية الجنسية وكم طول القضيب المطلوب لهذة العملية اتمنى الرد وشكرا','Sexual Health'),(590188,'متى ممكن اعيد تحليل الحمل المنزلي لانه سويت تحليل منزلي وطلع خطين واحد ثقيل واحد خفيف والا لازم اسوي تحليل دم','Gynecology & Women Diseases'),(920063,'دكتور لو سمحت ابني اتم تمن شهور وبرضع طبيعي بس ورافض لاكل تماما تعبت من كتر محاولة هل شي مضر او ممكن ياثر ع نمو شو لحلشو ممكن اكشف عليهعبعطيه حديد وقائي وزنو 8كيلو وشكرا','Dermatology'),(275786,'عندي انتفاخات تحت العين ايه افضل حل واحسن دكتور جراحه لتجميل الجفون بالاسكندربه','Ophthalmology & Eye Diseases'),(1346275,'اعاني من جيوب انفية مع صداع وعطاس وانسداد في الانف اي عدم القدرة على الشم والتنفس وسيلان شديد وارق ما الحل علما ان المرض مزمن والاصابة امتدت لسنوات','Ear, Nose & Throat Problems'),(1524140,'سني 24 عام منذ 8 اشهر رجلي وجعتني فجاة من المشي ففجئت بتورم خلف ركبتي اليمني ورم لين يشبة الماء خلف الركبة ثم بدات ركبتي اليسري في التورم ايضا هي غير مولمة لكن اذا مشيت كثيرا تؤلمني فترة ثم يختفي الالم كع احيانا تنميل في القدام اريد تشخيص الحالة وشكرا','Musculoskeletal Diseases'),(1625992,'انا فتاة 24 سنة دورتي الشهريه منتظمة اعاني من الشعر الزائد في مناطق مختلفة في البطن والثديين والقدمين والافخاذ اذ لا يوجد عند الذقن او في الوجه بصفة عامة استعملت الليزر المنزلي ظهرت بعض النتائج بعد مرور مدة طويلة تقدر بثلاث اشهر لكنه عاد كما كان بعد جاستين من ذلك ما هو السبب','Dermatology'),(1452203,'ابني عمره سنة واربع شهور شاهد نملة على الارض اكلها هل يوجد خطر وشكرا','Pediatrics & Child Health'),(512061,'اححد احبالي الصوتيه لايتحرك ماالعلاج','Ear, Nose & Throat Problems'),(1406309,'في الم في مفصل اليد مع بروز ورم بسيط لا يلاحظ ولاكن يالمني عند الضغط عليه','Musculoskeletal Diseases'),(1541196,'من 2008 وانا اعاني من امراض عديدة بدا من نقص الدم وحساسية الجلدية واصبت باكتئاب شديد استمر حتي الآن ولم يبق طبيب نفسي ومعالج الا وزرته واستعملت ادوية كثيييرة لاكن دون فائدة لازلت اعاني من اكتئاب حاد وحساسية الاصوات عند الصباح والمغرب وخاصة صادرة من امي','Psychiatric Diseases'),(1075002,'هل من الممكن تحول البواسير الى مرض خطري مع الوقت','Digestive System Diseases'),(40542,'ماذا يعني حدوث الم في الصدر من جهة القلب وبعض الاحيان يشمل اليد اليسرى عند التعرض لصدمة او الفزع من صوت قوي جذا مثل الرعد','Respiratory Tract Diseases'),(1170549,'اعاني من الام شديده في الذراعين من جهه مفصل الكتف والذراع بحيث يوقضني الالم من النوم لااعرف السبب عمري ٥٠ سنه عندي وتاب في كتفي الايمن عل هو هذا سبب الام الذراعين ممكن اجابه و','Musculoskeletal Diseases'),(1438109,'عندي قلق وتوتر و اضطراب هلع اجتماعي بتاخد وقت مجرد التفكير في اي حاجه فيها اجتماعيات او مقابلات عمل بتظهر عليا دي كنت باخد سيرباس ١٠٠ واندرال لمدة اربع شهور بس مجبش اي نتيجة','Psychiatric Diseases'),(727515,'انا طلعلي الضغط باخر الحمل وبعد الولادة باسبوعين عملت تحليل كلسترول وطلع مرتفع الكلسترول الكلي 4 واعطاني دواء وعملت ريجيم لمدة 3 اسابيع ونزل ل 15 هل اوقف الدواء','Gynecology & Women Diseases'),(813828,'كان لدي علاقة حميمة بشكل عنيف واصبت في العضو من الجانب اليمني ومن وقتها وهو ينتصب بشكل مائل هل هذا يعد كسر وما الحل','Urology & Venerology'),(1215563,'انا عمري ١٤ سنة طول قضيبي بالمسطرة اي بالسنتمتر ١٧عند الانتصاب هل هذا طبيعي','Sexual Health'),(1344712,'1 خدر ووخز في القدمين 2 الم عند الضغط علي المنطقة المجاورة لعظم القدمين المنطقة التي بين الركبة واسفل القدم','Musculoskeletal Diseases'),(1278813,'كل ماافكرفيه الآن هوالذهاب الى صالت القمار عراك نفسي دائم ينتهي في الذهاب الى الصالة وبعدها حسرة وندم واكتاب شديداتوقف عدة ايام واعد مجددا للعب واعود لنفس الحالة هل يوجدعلاج','Sexual Health'),(1005988,'تعرضت للاغتصاب كان قضيبه صغير قام بادخاله ليس كاملا في فتحه الغشاء وعندالفحص وجدت الغشاء من فوق موجود ومن الاسفل ومن الجانب موجود لكن الفتحه متوسطه غير منتظمه ليس بها تشقوقات','Sexual Health'),(476278,'السلام عليكم زواجي بعد فترة قريبة ان شاء الله وزوجي يعشق الصدر الممتلئ ما العمل بالرغم من اني اعمل تدليك ورياضة لا ارغب في استخدام الحبوب او الاعشاب التي تشرب او اي شيء يغير','Psychiatric Diseases'),(329972,'ماهو العلاج المناسب للاتهاب البروستاتا الغير بكتيري','Urology & Venerology'),(481388,'كيف اخس من الجزء السفلى الارداف','Nutrition'),(1259246,'هل يجوز اخذ ابر الحديد اثناء فترة الحيض ام لا','General Medicine'),(1493285,'ظهور الحبة على القضيب بعد حكة وبعد يومين ازدادت حبة اخرى','Dermatology'),(456730,'كيفية التخلص من صليب الجراحة','Gynecology & Women Diseases'),(644394,'هل استخدام دواء التفرانيل 25مليجرام تعالج حالة الرهاب الاجتماعي والقلق والخوف وعلاج حالة الاحتلام وتاخير القذف هل استخدامها طبيعي لعلاج هذه الحالات','Psychiatric Diseases'),(1074490,'هل التوقف عن العادة السرية فجئتا قد يضر البروستاتا او صحتي عموما مع العلم انيي مارستها ل 8 سنوات و كلما انقطعت عنها اكثر من اسبوعين اعاني من صعوبة في التبول','Sexual Health'),(719178,'ما هو مرض الايدز باختصار','Sexual Health'),(666359,'السلام عليكم دكتور انا امي تعبانه نفسيا وهي ماتشتكي مع ان اسنانها مرهه معدومه يعني مسوسه وش تنصحني اخذ لها دواء يخفف الاتهاب والالم ارجو الرد','Dental medicine'),(213558,'طلب مني الطبيب تحليل للسائل المنوي ولاني غير متزوج فقد مارست العادة السرية ثلاث مرات خلال ثلاثة اسابيع وكنت لا امارسها مسبقا بعدها بشهر اصبح لون القضيب يميل للغامق قليلا ويختلف عن بقية الجسم ما المشكلة وهل لمرض السكري تاثير بعد ممارسة العادة','Urology & Venerology'),(1094227,'سلام عليكم عندي ٤٧ سنة اشكو من الم في اسفل الشهر مع الرجل اليمنى حوالى ٣ ايام خصتا لما امشي واثناء النوم','General Medicine'),(1576951,'فحص غشاء البكارة متكررة يتمدد غشاءالبكارة ممزق عند وضع القرفصاء اره فتحة كبير عند وضع استلقاء اره صغير هل فحص يمزق','Sexual Health'),(318615,'احيانا اكون في اوج نشاطي فجاة يصبيني صداع ويكاد يغمى علي','Neurology'),(150616,'لو سمحتم انا عندي شعر زايد ف جسمي بشكل بيضايقني ممكن توصفولي حاجة تقلله عشان بجد نفسيتي تعبانة شكرا','Dermatology'),(154174,'انا عمرى 35 سنة ومتزوج عندى انعدام فى اللذة اثناء القذف','Sexual Health'),(1224830,'اسباب الغرغرينا','First Aid'),(1437593,'انا استخدم اماريل 4 ملجم منذ اكثر من شهر و الحمدلله صحتى مستقره سؤالى هو هل اتوقف عن استخدام الدواء ام اقلل الجرعات ام اواصل فيه','Pharmacology'),(1073940,'لي تقريبا خمسه شهور امر بفترة حزن شديدة واكتر من مرة اقبل على الانتحار وارى اني سارتاح من الدنيا وما فيها اتمنى اني ارجع فتاه ايجابية محبه لعملها وحياتها احتاج مساعدتكم ارجوكم','Psychiatric Diseases'),(467220,'عملت عملية استعدال تقوس وغضروف وثقوب للقرحه التى بالركبتين وانا اﻻن بقالى شهرين استخدم عكازات متى يتم الشفاء منها وترك العكازات','Musculosceletal Diseases'),(458077,'انا عملت اشعة رىنين وطلع معي احتكاك ف الفقراة بسيط بس كل ما اعمل علاج طبيعي يزيد الالم ويصير معي انتفاخ واحتقان ف الرقبه','Musculoskeletal Diseases'),(1498176,'هل هناك علاج مضمون و في اي بلد متوفر','Dermatology'),(1399013,'الم في الجهةاليمنى من البطن يمتدللظهروالم في الحالب قليلآ بدايتحول للجهة اليسرى احيانآ','Urology & Venerology'),(36555,'اصيبت اذناي بانسداد شبه كلي حتى اصبحت لا اسمع جيدا و عندما ذهبت الى الطبيب قال لي انهما متسختين استعملت الدواء لكن دون جدوى هل هناك حل آخر بارك الله فيكم','Ear, Nose & Throat Problems'),(323494,'دكتور كنت ابكي و بدون قصد ضربت راسي بيدي ليست بالقوة الكبيرة رغم ذلك احسست براسي تغير حاله مما تسبب لي ذلك في صداع هل علي ان اقوم بفحص ما او سيزول ذلك مع الوقت','Neurology'),(1072808,'انا انجبت مرتين بالقيصرية ومعى العلم انني حملت حملي التاني كان عند البيبي ستة اشهر والان حاسة حالي اني حامل راح يكون خطر عليا بالحمل ابني التاني عندو سبعة اشهر ممكن اعمل اجهاض','Gynecology & Women Diseases'),(1495794,'زوجتي حامل بالشهر التاسع ومصابه كورونا عندها قحه قويه وصعوبه بالتنفس في ادويه بتتاخد او ما العمل عند القحه بيصير تشنج في اسفل بطنها','Respiratory Tract Diseases'),(1127478,'اعاني من الم شديد في ركبتي اليمين منذ الصغر وذهبت لدكتور قال لي بسبب انحراف زاوية القدم5درجات وساظل اشعر بهذا الالم وقمت باشعه وهي سليمه وفقط بسبب انحراف قدمي عن الطبيعي','Musculoskeletal Diseases'),(1449641,'دكتور بعاني من وجع ف الصدر جهه القلب والوجهه المعاكسه من الظهر ليس بشكل يومي ولكن متكرر ومؤلم و صداع حاد بالاضافه لاضطرابات الشهيه وارق وعدم القدره على النوم','Heart Disease'),(863958,'مالفرق بين prednisolone tablets 5mg Gastro resistant Prednisolone وماركة اخرى Prednisolone TD 5mg tablets','Pharmacology'),(1340694,'اعانى من الاكتاءب منذ فتره واعتزلت الناس وبقيت بخاف من وجودهم فى حياتى والسبب الاساسى هو انى كنت بحب حد من اعدادى وهو لسه ماارتبطش كسرلى قلبى','Psychiatric Diseases'),(1094415,'احس بالم في حلقي و اعاني صعوبة في الكلام لاني اشعر بحروق في حلقي و يزداد الالم اكثر عند النرفزة','General Medicine'),(757152,'سؤالي هوه هل يوجد غشاء بعمق ١٧سنتي وهل يوجد مهبل كبير بحيث بدخل القضيب باكمله بان يبلغ طول القضيب حوالي١٩سنتي ولايمزق الغشاء ارجو الرد','Sexual Health'),(910873,'هل هناك خطر من استعمال كلوفينال لتخفيف آلام الدورة الشهرية','Gynecology & Women Diseases'),(1378261,'عمري ٢٦ حامل للمرة الثالثة في الشهر الثامن باذن الله وعندي مرض كرون منذ دخولي الشهر السادس وانا اعاني من براز لين جدا او اسهال كل يوم احيانا في اليوم مرة واحدة واحيانا مرتين طلب الدكتور مني تحليل للبراز وكانت قيمة ال kalprotektin ١٦٢ وقال الدكتور انه طبيعي ما السبب بدات اقلق وارفض الطعام','Digestive System Diseases'),(1288456,'شكرا سيدي انا لم الاحض جروح مرئيو ولا دم ضاهر خل يشترط في الجرح ان يكون نازف لكي تدخل الفيروسات','General Medicine'),(1614452,'اشعر بالم في عظام الحوض و المثانه وحب شباب في كل انحاء وجهي و كثافة شعر الجسم و زيادة في الوزن و فرط شهيه و تعب و اكتئاب و دم بعد انقطاع الطمث وعمري15 و احيانا الم في الرقبه','Gynecology & Women Diseases'),(485258,'كم تكلفة زىاعة السعى لمقدمة الراس','Endocrinology'),(528574,'est ce que tegretol perdre la mconcience ou pas','Pharmacology'),(815425,'Xydol600mgهل هو مسكن للالم الاسنان','Pharmacology'),(1501226,'لو دايما مرهقة وعاوزة انام حتي لو نايمة كتير ومصدعه اغلب الوقت وبنهج من اى مجهود والتركيز بيقل وبنسي وفي ايام بدخل التواليت كتير جدا تقريبا كل تلت ساعه ايه التحاليل اللى ممكن اعملها عشان اعرف المشكله ف اي','General Medicine'),(1088279,'نزيف ذو رائحة كريهة من الرحمالام اسفل الحوض ظهور بقع زرقاء محمرة في كافة انحاء الجسم تشبه الكدمات و دم مصاحب للقئ','Dermatology'),(1069720,'وقعت بعلاقه محرمه من المهبل والشرج وظهر بعد اسبوع وخز بالاطراف والتهاب مسالك واجريت تحليل للايدز بعد اسبوع والنتيجه سلبيAg Ab36وبعد اسبوعين تحليلين pcrوكان سليم وتحليلAg Ab9','Sexual Health'),(89492,'عند تناولي لماكولات طبخت بالزيت اصاب بانتفاخات في الجهاز الهضمي وبرودة والم في المفاصل خصوصا الكتفين وبعدها تتحول الحالة الي اسهال وحمى علما اني مصاب بفيروس الكبد سي ما هو السبب','Digestive System Diseases'),(1323676,'د فايبر طول قضيبي 75 سنتمتر عن الانتصاب اعاني نفسيا من الامر لدرجة انني افقد الرغبة احيانا لقد طلبت جهاز اندروبينيس انصحني جزاك الله خيرا','Sexual Health'),(54663,'كيف يمكن معالجة الغازات في المعدة','Internal Medicine'),(1219106,'السلام عليكم انا متزوجة منذ ست سنوات والدورة تتاخر احيانا ولحد الان لم تاتي قمت باختبار حمل منزلي قبل يومين بعد ساعة ظهر خط باهت ولم يذهب حتى الان هل انا حامل','Gynecology & Women Diseases'),(347017,'قبل عدة ايام ذهبت للتبول فنزل دم بعد الانتهاء من البول وحرقان بعد البول فذهبت للصيدليه فصرف لي فوار وحبوب والحمد لله اختفت الالم والدم ولكني اشعر بارتخاء كبير في القضيب فهو ليس كما كان من قبل ما الحل','Urology & Venerology'),(1545598,'عندي حبة كحبة الحمص فوق الخصية اليسرى تؤلمني هل هي سرطان انا قلق جدا وعمري 14','Urology & Venerology'),(1294866,'بقعتين مصفرتين في الملابس الداخلية وغير خشنتين واشبه بالبول واشك انهما اثناء النوم ولم الحظهما اعزب ولا علاقات محرمة وفحص بول ومزرعة قبل اسبوعين كان سليم لاني احتقان بروستات','Urology & Venerology'),(1431299,'لقد انتابني خوف وقلق من اقامة المعاشره الزوجيه بعد فشل عدة مرات للجماع بسبب نقص هرمون التستترون وهذا قبل ثلاث سنوات الان بالمعدل الطبيعي لكن القلق مسيطر علي عند القيام بالمعاشره ووصف لي الطبيب lexotanil نصف او حبه عند اللزوم قبل القيام بالعلاقه الجنسيه هل لهذا الدواء اثر بالرغبه او الانتصاب','Sexual Health'),(1356220,'السلام عليكم زوجتي تريد ان تستعمل حبوب منع الحمل نوع adipal ولديها فصيلة دم من نوع a هل هو يناسبها','Gynecology & Women Diseases'),(1360687,'انا فتاه لدي حبيبي يقال انه شاذ وانا لا ارى مايدل على ذلك فهو سوي ويحبني وقادر على لمسي لكن لديه صوت شبه ناعم وليس ناعم جدا ودائم التحدث في انه يحبني ويشتهيني ويريد مجامعتي دائم المكوث في المنزل دائم التحدث عن انه يشتهيني واجتماعيته قليلة جدا','Sexual Health'),(245234,'عمري 37سنة قمت بعملية الرباط الصليبي وبعد العملية بشهور لم اعد اقوم بتني وفرد الركبة بشكل طبيعي مع الاحساس بالالم وعند زيارة نفس الطبيب طلب مني القيام بعمل اشعة وعند ملاحظتها قال لي انه سيقوم بعملية الكاارتيلاج بالمنظار وبعد ذلك لم يتغير وذهبت عند طبيب اخر وعمل الكارتيلاج بالمنظار رغم قيامي بالترويض الطبي لازلت اشعر بالام وعدم فرد او تني الركبة','Musculoskeletal Diseases'),(583192,'ما سبب سيلان الدم من الانف اثناء التقيؤ','Digestive System Diseases'),(992302,'حامل في الاسبوع 15 اعاني من الصداع النصفي وتنلولت حبتين 1000مغ باراسيتامول خلال 24 ساعة هل مافعلته امن','Gynecology & Women Diseases'),(1456596,'تساقط الشعر في منطقة الذقن ولم تنتشر','Dermatology'),(957841,'سبب الاستشارةوجود اليورات في تحليل البول','Urology & Venerology'),(1408081,'اعاني من خروج خيوط طويلة تشبه المعكرونة مع السائل المنوي لكن عندما استمني كثيرا تخرج قليلة وقصيرة عمري ٢١ ماسببها وماعلاجها ارجو الاجابة وشكرا','Urology & Venerology'),(1420916,'لو عندي لحمه في اعلى المهبل و هاي اللحمه فوفها فتحه صغيره و يوجد مثل الغشاء خفيف على جدار المهبل هل الغشاء سليم الان كان عندي نفس هذي اللحمه لكن في اسفل المهبل و انفتحت اما اللحمه التي فوق مازالت موجوده و عليها فتحه هل الغشاء موجود','Sexual Health'),(1336601,'الم في مفصل الكتف الايمن والايسر','Musculoskeletal Diseases'),(1353202,'حامل بالشهر السادس و اجريت سابقا فحص مناعة التوكسوبلازما و ليس لدي مناعة ضدهاهل يمكن ان ينتقل هذا الطفيلي اذا زرت اشخاص يربون قطط في منزلهم حتى اذا لم المس القطة','Gynecology & Women Diseases'),(352998,'لدي فوبيا شديدة من الطيران و لدي حبة زنكس مدة الرحلة لا تزيد عن ثلاث ساعات هل ااخذ حبه كامله او نصف حبه و متى اخذها قبل الاقلاع بساعة او اقل شكرا','Psychiatric Diseases'),(1129578,'سلام انا عذراء اخذت اديبال لمنع العادة الشهرية من النزول لاني كنت في سفر و بعدها خرجت لي حبوب في الوجه عالجتها لكن في كل مرة تخرج حبوب اخرئ ما الحل و شكرا','Gynecology & Women Diseases'),(1004383,'اعاني من كترة التبول مع العلم اني كنت احبس البول لفترات طويلة و لون البول ابيض واحيان يميل للاصفر و يوجد الم بسيط جهة الكليتين و اعاني من هده الحالة قرابة شهر','Urology & Venerology'),(1593334,'عندي عروق في الخصية اليمني لكن لا تري بالعين ولكن بحسها عند المسك وليست متضخفة جدا لكن اكبر من اليمني هل هذة دوالي خصية','Ophthalmology & Eye Diseases'),(287316,'امى عندها 80 سنه وعندها ضغط وسكر استيقظت اليوم لا تتكلم وفمها معوج قليلا وهى مستلقيه على السرير فمها عادى لكن لما تجلس يحدث اعوجاج فما هذا وما العلاج','Neurology'),(769648,'انا اوقفت الازكس هل يوجد مخاطر من هذا','Pharmacology'),(1615305,'انا شاب و منذ ٥ ايام مارست جنس فموى متبادل مع فتاة اخبرتني انها عذراء و حصل ايضا احتكاك الاعضاء الجنسية و حاليا اشعر بالرعب من ان يكون انتقل لدى اى مرض جنسى مع العلم انى لا اعلم اذا كانت الفتاة عذراء فعلا ولا اذا كان لديها اي شركاء من قبل او لا و منذ ذلك و انا كل صباح اشعر بالغثيان و القئ والم معدة','Sexual Health'),(1178477,'ما سبب الشعور بالدوخة يصاحبها عدم الرؤية مع العلم ان الشخص لديه الضغط الدموي و يعمل عملا متعبا تحت الشمس','Heart Disease'),(205544,'السلام عليكم اريد زيادة وزني لذلك استعمل الحلبة و حبوب ابيتين و حبوب خميرة الشعير هل من ضرر في استعمالهم في آن واحد و ما اﻷحسن في الحصول على نتيجة اسرع هل حبوب خميرة الشعير ام حبوب خميرة البيرة ارجو اجابتي وشكرا جزيلا','Nutrition'),(1635614,'تعب واسهال ومش قادر ابزل اي جهد عالي ممكن مساعدة لاني عندي بطوله كمان اسبوع عاوز الام يخف عن كده باذن الله طبعا','Digestive System Diseases'),(1515224,'لدي حب الشباب في جبيني يحمر احيانا و يكون صافيا في بعض الوقت اضع الفيسوكورت و الفيسودين ولاكن لا اشعر بفرق اريد كريم لاعالج المشكلة لانني لا اريد ان اخذ دواء حب','Dermatology'),(306490,'هل ممكن نزول الحيض فى الاسبوع الرابع من الحمل','Gynecology & Women Diseases'),(1357577,'انا لااستطيع التنفس بشكل طبيعي او الضحك وعند محاوله اخذ نفس عميق بالقوة اشعر بان هناك مثل الجرح يتوسع بداء الالم في الرئه اليمنى ثم انتقل الى الرئه الاخرى قمت بعمل كشافه وجهاز تلفزيون وتحليل دم وبول لاكن لم تضهر اي مشاكل ارجو افادتي','Urology & Venerology'),(1510204,'انا فتاة في العشرين من عمري اعاني منذ مدة اضطرابات في النوم تشبه الصرع الم شديد في الدماغ يمتد للعينين مع صعوبات في التنفس لكن تاتي هذه الاعراض اثناء النوم فقط وكثيرا ما يختلط علي الامر اثناء النوم فاشعر اني مستيقظة واقوم باعمالي اليومية ولكنني في الواقع اكون في حلم ناهيك عن الصداع الذي يرافقني','Neurology'),(637181,'ما هي افضل حمية ممكن اتبعها وكم معدل الوقت الازم اتدربه يوميا لخسران الوزن','Nutrition'),(1235161,'انا فتاه عذراء ومارسه الجنس السطحي مع خطيبي في تاني ايام الحيض بعديها بيومين توقف الحيض مع العلم بتخلص بعد 6 ايام ارجو الرد','Gynecology & Women Diseases'),(1334748,'اعاني من نزيف احمر خلال تبرز الصلب غير مؤلم سنة تقريبا بين فترات متبااعدة زرت طبيبة الجهاز الهضمي فحصتني عن طريق اصابع من شرج فقط الطبيبة تقول بواسير وما احتاج منضار','General Surgery'),(480651,'الاطعمة التي يتجنبها مريض القالون','Digestive System Diseases'),(76066,'انا عمري 48 سنة واعاني من مرض سكري ولقد عملت عملية عن الغدة الدرقية واعاني من بقع وفي وجهي داكنة جدا مند 18 سنة كنت ادهب عند اختاصي الجلد وكان يصف الي ادوية واصبحت بشرتي صافية لكن بعد اصبحت عندي بقع بني تقريبا 18 سنة ورحت هدا العام عند طبيب مختص لكن دونى جدوى ارجوكم ان تعطني بعض الاوصاف الطبعية وشكرا','Dermatology'),(106154,'السلام عليكم ورحمة الله وبركاته دكتور اخصائي عظامارجوا افادتي بما موجود في هذا التقرير Prov Diagnosis Low back pain Episode History History of illness…Low back pain of 6 months with stting lying Referred to the right LL to the knee No other joints is affectedNo comorbities Plan of Mgmnt… New X ray shows two levels lysis L5 S1 L3 L4Intact discal spaces Normal alignmentPedicles are intact • Examination of Lower back General Inspection Normal gait Palpation No tendernessSLR 90Motor 5DTR 2 ROM full ROM Final Diagnosis M430 Spondlolysis','Musculoskeletal Diseases'),(772084,'اعانى من جفاف بالعين اتعطى الان قطار اسمها ريفريش اعتقد ايضا ان عندى حساسية بالعين لانى احس بتهيج بعينى وحكه ممكن اسم علاج لعلاج حساسية العين','Ophthalmology & Eye Diseases'),(1121911,'الم ف الابط مع وجود انتفاخ صغير كانه حبة مصحوب ب تشنج ف الذراع','Musculoskeletal Diseases'),(1238948,'انا متزوجة و نزل معي نقطة دم لا اكثر و العادة الشهرية لم تجي بعد','Gynecology & Women Diseases'),(1392892,'نزول دم متقطع والم اسفل البطن ولا اعاني من ضغط او سكر والحمدلله','General Medicine'),(346027,'اتضح ان الكسر في اسفل ساقي لم يلحم تماما بعد سنتين من وقت الكسر و ينصحني الطبيب باجراء عملية زرع عظم عبر اخذ عظم من الورك فما هي نسبة نجاح هذه العملية و ما هي مخاطرها و ما درجة الالم المتوقعة بعد العملية و هل تنصحون بها هناك سيخ معدني بساقي','Musculosceletal Diseases'),(343854,'انا عمري١٤ سنه انا اعاني من سلس بولي اذا رحت اقصي حاجتي لازم تخرج مني قطرات من البول','Urology & Venerology'),(940771,'السلام عليكم ورحمة الله وبركاته انا اشرب دواء لزيادة وزني بيرفيتال لكني تلميذة و عندما اكون في القسم اشعر بالنعاش الشديد لدرجة النوم في وسط الحصة ف هل اتبع هدا الدواء','Psychiatric Diseases'),(19238,'امي تجاوزت ٥٨ سنة من العمر وهي مصابة بمرض السكر منذ ٤ سنوات او اكثر فهل من دواء علما اني من الجزائر وليس لنا من الطب ما يكفي لعلاجة هذه الامراض رجاء فيكم كبيروشكر ا','Endocrinology'),(617196,'عندي خصية واحدة وقلة في السايل المنوي','Sexual Health'),(1019189,'اعاني الام في فتحة الشرج واحيانا نزول دم مع الاحساس بالحكة والشعور بالتهاب','General Surgery'),(280038,'لقد مارست الجنس ربنا هو الغفور الرحيم مع رجل مثلى ولكن دون يلاج كانت مجرد لمس لتحت الشرج من الخارج فهل انا مصاب بالايدز مع العلم ان المذى كان يخرج من القضيب','Infectious diseases'),(1154287,'عندي حساسية جلد ليست متل البهاق بيضاء جدااا ولكن قليلا اوضح علي الجلد تختفي في الشتاء وترجع في فصل الصيف تتواجد في قليلا في اليد وكذلك قليلا في رجل اختفت نها','Dermatology'),(1422902,'الدوره الشهريه عندى متاخره يا دكتور بقالها كده عن معادها تلات تيام بس حاسه بوجع فى فى اسفل الضهر و احيانا مغص و ده بيبقى الوجع الى قبل ما تجيلى و لسه لحد دلوقتي مجاتش و انا عندى 21 سنة','Gynecology & Women Diseases'),(1245403,'هل من الممكن ان تاتي الدورة الشهرية لدى الانثى و رحمها ما زال غير مكتمل اي في طور النمو و ما سبب ذلك ان وجد','Sexual Health'),(171996,'ثدياي من حيث الشكل متشابهان و كانا غير مترهلين لكن مند 20 يوم الثدي الايسر احست انه تدلى بشكل طفيف او اصبح يبدو اكبر من الثددي الايمن بشكل طفيف حتى الفرق لا يضهر الا ادا ركزت هل كانا فيهم فرق و مع السن و الوزن و الترهل ضهر الفرق عمري 36 سنة انسة','Gynecology & Women Diseases'),(1198215,'هل الرياضه تاثر على وضعيه اللولب كالجري والعاب الحديد','Gynecology & Women Diseases'),(1141798,'هل يمكن لشقوق وجروح فتحة الشرج ان تتحول الى سرطان اذا لم تتعالج','Tumors'),(1244121,'قبل اربع اشهر كان لدي كحة كثيرة ومخاط سائل وعطاس كثير ذهبت للدكتور ضهر لدي لتهاب الرئة تعالجت في مستشفى الان لدي كحة خفيفة جدا وعطاس كثير ومخاط سائل كثير هل هذه يعني التهاب رئ','Sexual Health'),(1437351,'طفلي رضع رضاعه ثم استفرغ اصفر','Pediatrics & Child Health'),(826453,'لدي ابنتي عندها عوجاج في قدمها اليسرى وكلما كبرت زاد الاعوجاج عمرها 11سنه هل ممكن ان قدمها تعالج ام هو مرض وراثي','Musculosceletal Diseases'),(1547018,'طلع لي زي الحبه او الجرح باللسان تضايق وقت الاكل والكلام','Dental medicine'),(45552,'يادكتور احس بحرارة في الخصية اليسرى وكان فيه الم بسيط والم خفيف بالفخذ لكن الم الفخذ اختفى لكن حرارة الخصية باقيه وحجم الخصيتين تقريبا واحد لكن احس ان هناك عروق تحت الخصية اليسرى لكن غير واضحه لكن عندما المس هذا المكان ارجو الاجابة فانا متخوف','Urology & Venerology'),(1203376,'معي الهلوسة بشخص معين حيث انني اراه واتخيله','Psychiatric Diseases'),(1262650,'سؤال لطبيب في علم النفس وهو هل هناك تفسير لهده الحالة تقلب مزاجي على المدى الطويل احتقار للرغبة الجنسية وفشل جسدي كبير حتا في ووضعية الراحة','Psychiatric Diseases'),(1502878,'تعاني من الم في الصدر وسعال وقشعريرة وتعب عام بالجسم','General Medicine'),(718168,'vastarel mr','Heart Disease'),(785698,'السلام عليكم بدي اسال هل حجم البويضه ١٦ بيوم ١٥ من الدوره طبيعي ولا لا يعني يصير حمل ولا لا','Gynecology & Women Diseases'),(1434922,'شاب في عمر 21 امارس العاده السرية عند الانتصاب تتم عملية القذف وبعدها يرتخي عضوي الذكري واحاول مرة اخرى فيعود الانتصاب وتتم عملة القذف لكن كمية السائل المنوى تكون قليلة جدا','Sexual Health'),(1621215,'عندي الخصيه الشمال اكبر من اليمين مع عدم وجود آلم هل ده طبيعي ولا بيحتاج دواء','Urology & Venerology'),(1322440,'حصل عندى حساسية شديدة وتهيج عصبى من دواء تابونكس بخاخ فلوكازول اقراص كانديستان نقط هل اوتو كام قطرة للاذن امنه ام ستؤدى لنفس المشكله','Ear, Nose & Throat Problems'),(1057924,'لدي طفل عمره ٣ سنوات ونص ويوجد في المنزل شخص عولج باليود المشع منذ اسبوع ماهي الخطورة ع الطفل','General Medicine'),(1436704,'عندي وحبوب وخدوشو وحكة شديدة في منطقة الفخذين وعند الحكة الشديدة يتساقط الدم وتبيقى الخدوش على المنطقة ما هو السبب والحل من فضلك','Dermatology'),(1383619,'التهاب حلق وارتفاع الحرارة بعض الاحيان','Ear, Nose & Throat Problems'),(1048013,'ممكن تساعدني في وصف دواء لعدم خبرة اطباء لدي تنميل مستمر رجفة داخلية وتوتر اعصاب تزداد اعراض عند سماع خبر سئ او تفكير سئ ضعف تركيز اتناول سبرالكس10 وprometazin مادواء مناسب لي','Psychiatric Diseases'),(582081,'استعمل علاج كوبيكسول ديبوت ٢٠٠ مل حقن منذ سنتين وهناك تحسن الحمد لله هل استمر لمدة معينة ام اتوقف علما باني توقفت لمدة شهر وحصل انتكاسه افيدوني','Digestive System Diseases'),(421844,'هل حبوب اريك من المخدرات','Pharmacology'),(1506032,'ان عندي ١٦ عندي الم في صدري من فوق لكان م اعرف اين الموقع وعندي القالون العصبي وبعض الاحين يجيني نغزات في صدري وانا متوهم ان عندي مرض خطير لا سمح الله ف ماهي اعارضه','Heart Disease'),(1617496,'السلٱم عـلـيگم ۈرحـمـة ٱللـہ ﯙبرگـاتہ انا اتناول حبوب منع الحمل وفي الفتره الاخيره اخطا كثيره ‏​‏​منـهـ♡̨̐ـا انسه وقت تناول العلاج وتاخير لمده يومين واكثر وبعدها ارجع اشرب الحبوب وبعد انتها الشريط الحبوب لم تاتي الدورة الشهريه ما عليه فعله','Gynecology & Women Diseases'),(950476,'حامل بالشهر الثاني استخدم تحاميل بروجسترون 400 منذ 12 يوم وصفتها الطبيبه لدي افرازات مهبليه سائله بدون حكه وبدون الم ما السبب','Gynecology & Women Diseases'),(795318,'اعاني من الالام في جانبي الايسر ويوجد هناك دم بالبول مع العلم ان الدم لا يلاحظ الا بالتحليل ولقد عملت كافة التحاليل وصور الاشعة والنتيجة سليمة','Urology & Venerology'),(904886,'من 12 يوم كانت عندي فترة امتحانات فاجهدت نفسي كما انني لا آكل كثيرا فاصبت بصداع والم في راسي مزال يراودني الى الآن رغم تناول المسكنات','General Medicine'),(1338551,'دكتور انا كنت حامل ولدة بعد مده الاربعين توقف الدم ورجع نزل وحصل جماع بعده بساعه استخدمة حبوب منع الحمل وكانت اول حبه هل يحدث حمل','Gynecology & Women Diseases'),(615544,'اسباب وعﻻج طفح المرارة عند الاطفال','Pediatrics & Child Health'),(1107070,'وجع بالمبيض الايمين و مخص بالبطن و ليونة صدر و وجع براس ثدي هل هذا من علامات حمل علما انه مازال على موعد دورتي 5اياظ','Gynecology & Women Diseases'),(110286,'انا امراة عمري 35سنه متزوجة واعاني من الم شديد في القدم العرقوب وكانة عندي مسمار واحيانآ الالم الى الساقعملت فحوصات esrasorfuric asidولم تحدث اي تغيرات في الفحوصات وبعدها عملت كشافة واتضح بانة في بروز مسمار القدم واستخدمت انتي كوكس 15 عشرة يوم مع فولتارين مرهم مع عمل حقنة في القدم ديبو ميدرول ولكن دون جدوىزاريد منكم نصحي بالازم عمل وللعلم استخمت زيلوريك','Musculoskeletal Diseases'),(1564333,'انا سني 17 سنه وطول قضيبي 14 سم وعايز اعرف هل ده مناسب ولا لا وعايز اعرف السن الي هقف عليه ومش هيطول تاني وعايز اعرف هو هيطول تاني ولا لا واي الاكل المناسب لزياده حجمو وهل الجيم غلط عليا وعليه في السن ده','Sexual Health'),(1315734,'اعاني من قشرة في جميع انحاء جسمي تقريبا الشعر اللحية الصدر حتى منطقة العانه وايضا حكة وتساقط للشعر بشكل مستمر خاصة منطقة الصدر ما الحل من فضلكم','Dermatology'),(67562,'كيف اعرف التشخيص السليم لاوجاع اسفل البطن والجانبين اليمين واليسار مع العلم انى زهبت الى دكتورة نساء ودكتور امراض الكلى والمسالك البولية واكدو لى انى ساليمة ولايوجد اى امراض سواء فى الكلى او الجهاز التنسلى بالكامل','Internal Medicine'),(270266,'ظهور ماده بيضاء مثل الحليب بعد انتهاء من تبول وكل مره اتبول تنزل هذه الماده','Urology & Venerology'),(1474503,'اكلت كميه من الحبوب فيه الم','General Medicine'),(436155,'انا ابني عندو سنه و٧شهور وقع من يومين علي وشو واتخبط تحت العين ورجع وبعدها بيوم وشو في ورم ده ممكن يكون ايه','Pediatrics & Child Health'),(1164067,'كيف نفرق بين اعراض القولون العصبي والفتق الاربي','Urology & Venerology'),(1503289,'السلام عليكم اعاني من ذو زمن من التهاب هاد في مقدمة القضيب وتشير في الجلد مما يسبب الم حاد اثناء الجمام','Urology & Venerology'),(1113724,'زوجتي عملت عملية لوجود كتلة التهاب وبعد العملية بيومين يخرج من فتحة العملية التي تركها الطبيب دوم فاسد وجراحة ما سبب ذلك وكم يوم ينقطع هذا الدم تحياتي لحضراتكم','Ear, Nose & Throat Problems'),(1575887,'هل يمكن اعطاءه للرضيع كلما اصابه المغص ام في ساعات معينة فقط يعني كم مرة يمكن اعطاءه للرضيع في اليوم','Pediatrics & Child Health'),(1278155,'استفسار حول قطعية تحاليل الايدز دكتور عبد العزيز اللبدي كلامه حول القطعيه في 2014 يختلف عن كلامه في 2018 كان يقول قطعي بعد 50 يوم في 2014 والان صار يكول 3 اشهر','Sexual Health'),(1531413,'عادي لو تتغير فتحة الغشاء عند الشد كل يوم ب شكل ولا هاد تمزقات ب الغشاء هدول الصور من تاريخ 19 7 26 7 انا ما بقدر اروح ل طبيبة لاني اعيش ف بلد اجنبي و كنت ادخل اصبعي و شكرا للدكتور عبد العزيز اللبدي رد علي الغشاء سليم','Sexual Health'),(794149,'دكتور الله يسعدك انا كان فيني حبوب وراحت الحبوب بس باقي لي الاثار الحمرا ايش افضل كريم مناسب له','Dermatology'),(1377857,'السلام عليكم اني والدتي عدها سكر ودعست بسمار وهسه ماتكدر تمشي الا على عكازه وهيه مريضه سكر','General Medicine'),(1038023,'هل الوسواس تخف حدته بعد التعرض ومنع الاستجابة مهما كانت الفكرة الوسواسية تسبب الضيق و القلق الشديد ام ان القلق الناجم عن الوسواس يستمر لفترات طويلة كشهور او سنين مثلا','Psychiatric Diseases'),(1493579,'بسبب الوزن الزائد حالتي النفسيه سيئه كثيرا ولدي بسببها اسمرار في بعض من اماكن جسمي اريد الحل لطفا','Nutrition'),(1517789,'انا بملرس العادة السرية بس مو كتير هسا انا خايفة انو اكون مو عذراء لانو حاسة انو المنطقة الخارجية كتير متوسعة هسا سؤال لما اتزوج رح تاثر علي او زوجي رح يعرف لما نتزوج ورح تاثر على الولاد اذا حملت','Sexual Health'),(874221,'السلام عليكم شكرا لكم على ما تقدمونه اود الاستفسار عن كيفية للجراحة التجميلية لعمليتي توسيع العيون الصغيرة والعيون الجاحظة اي التصوير الطبي لها احتاج ذلك في بحث علم','Ophthalmology & Eye Diseases'),(712047,'انا حامل ٧ اسابيع و ٣ ايام والدكتور طلب مني اعمل فحص TN بالاسبوع التاسع هل هناك مشكلة ام ماذا ولماذا يطلبه مني ارجوكم طمنوني','Gynecology & Women Diseases'),(1192732,'اريد حل كيف انقص الوزن في اسرع وقت رغم ان الرياضة ممنوعة مني بسبب عندي كسر في العمود الفقري هل يوجد مشروبات تذهب الدهون','Musculoskeletal Diseases'),(877920,'عندي كتلة تحت ابطي الايمن وانا حامل في شهر الثاني','Gynecology & Women Diseases'),(1343111,'حبه اشبه بالفاصوليا وغير مؤلمه ما سببها','Tumors'),(627892,'طفلي عنده غازات ومغص عمره سنتين عملت له تحليل خروج لا يوجد شي','Pediatrics & Child Health'),(646422,'هل يمكن عملية تحويل القلب بين شخصيين سليمين حابا ان يعرفا بعد العملية هل يتغير سلوك حيات كل منهما الاخر','Heart Disease'),(641576,'كم يعطي مره فى اليوم','General Medicine'),(144646,'اثناء نومي تخلرج من فمي افرازات اللعاب تكون غزيرة احيانا لدرجة اني اجد بقع لينة علي المخده وهذا يسببلي احراج فما علاج زيادة افرازات اللعاب اثناء النوم','Ear, Nose & Throat Problems'),(85594,'كيف يمكن التغلب على نزول بعض قطرات صغيرة من السائل المنوى عند مجرد التفكير فى الجنس مثلا عند الاحتلام او عند التعرض للاثارة الجنسية','Sexual Health'),(1371760,'اتناول دواء سيرمومنتيل مند تلات سنوات جرعة نصف حبة 25 مغ باليوم وبمجرد ايقاف الدواء ليوم واحد فقط احس بالم شديد في الراس وقلق وضغط عصبي ما تفسير هذا هل هذا ادمان على الدواء لانه فقط يوم واحد احس باعراض قاهرة','Psychiatric Diseases'),(1545165,'بياض علي اللثه واللسان مع الم شديد في الاسنان وكل يوم بيزيد اكتر','Dermatology'),(1221322,'السلام عليكم ابي الطبيب انا اعاني من الم خلفي في الفخذ والسبب كنت اركض خلف الكرة بسرعه وفجاة العصبة الخلفية كان احدا امسك بها بقوة وكل ما اردت الجري لم استطع بسبب شعوري بالام','Musculoskeletal Diseases'),(33831,'هل يمكن ان ايلاج القضيب دون ان تحس المراة','Sexual Health'),(1276176,'اريد طبيب نفسي','Psychiatric Diseases'),(1418164,'باليزرهل يمكن علاج الناسور العصعي باليزر وما هي فرص الانتكاثه','General Surgery'),(402822,'مساء الخير اجهضت في الاسبوع الخامس من حملي تاريخ ٨ ابريل واستمر النزيف اسبوع ١٤ ابريل الدورة الشهرية لدي منتظمة كل ٢٨ يوم لمدة اسبوع متى موعد التبويض القادم لي بعد الاجهاض','Gynecology & Women Diseases'),(1484140,'عملت حقن صناعي يوم ١٢ ٢٩ واشعر بوجع اسفل الظهر وافرازات بيضاء ومايمنع بعد عملية الحقن ايه','Gynecology & Women Diseases'),(1120732,'السلام عليكم ورحمة الله كنت اشعر بالغثيان بعد تناول الاكل كشفت عند الطبيب بالمنطار اتضح اني لدي بكتيريا في المعدة اخدت علاج ولان اشعر بضيق علي المعدة بعد الاكل','Digestive System Diseases'),(707243,'عمري١٩عندما ذهبت لانام استلقيت وشوي كذا جلست لافسخ جاكيتي واستلقيت مرة اخرى على جهة اليمين وحسيت بنبضه بصدري واختفت ومن ثم عادت نبضه اخرى واختفت ونمت فحصت سريري وماطلع شي خائفه','Heart Disease'),(677123,'هل من الممكن ممارسةالجنس وادخال القضيب في المهبل لا يسبب فض فب غشاء البكارة','Sexual Health'),(1239699,'انا حاليا قربت علي 14 سنه وانا بمارس العاده السريه من وانا عندي 12 سنه ومن ساعتها لحد دلوقتي مبطلتهاش يومين علي بعضهم فاازاي ابطلها وازتي اعوض المني المفقود لاني حاسس بضعف','Sexual Health'),(1145272,'هل يمكن للجنس الذاتي في الدورة الشهرية ان يسبب العقم','Sexual Health'),(1225266,'لو انا عندى قصور فى الغده الدرقيه و اخدت الدواء بتاعها و بدات اكل طبيعى هرجع لحرقى الطبيعى ولا ولو لا هل لو عملت نظام غذائى هيبقى نزول الوزن صعب بردو','Nutrition'),(1212328,'عايش حياتي على ما يطلبه المشاهدون كيف اترك هالشيء لانه جد متعب','Tumors'),(1103242,'السلام عليكم قمت بعمل فحص للفيتامين D وكانت النتيجة 806 فماهي خطورة نقصه وماهي نصيحتكم لي وماهي اسباب نقصه','General Medicine'),(1402302,'الام باسفل الظهر دائمة مع لمعات من الالم الشديد تاتي فجاة','Musculoskeletal Diseases'),(1034355,'حسيت بوخز في مبيضي الايمن بعد الجماع هل البويضة تبعي تلقحت مع العلم اني في ايام التبويض','Gynecology & Women Diseases'),(617103,'كونت عايز اعرف هل هذا الوسوس القهرى انا كل شوية افعل الاشياء بشكل تكرارى وافكر فى فكره بعدشوية اشعر انا ذلك الفكره قد حدثت بالفعل واذهب انظر عى البوتجاز بشكل تكرارى عندما اشاهد مشاهد عنف فى التلفيزيون وبعدشوية اشعر بان هذا المشهد حدث فية','Psychiatric Diseases'),(1404941,'سني ٢٣ سنة وطولي من ١٦٨ سم ل ١٧٢ سم ووزني من ٥٠ ل٥٥ كجم بعاني من اانحافة وضعف القوام تقريبا عمري كله ومعنديش انيميا ودا اتاكدت منه من التحاليل ولا عندي اي امراض مزمنة','Nutrition'),(510415,'تزوجت قبل ثلاث اسابيع والان اشعر بحرقه في الادرار مع حكه في المهبل ماسبب هذه وهل لديها اثار جانبيه على الحمل','Gynecology & Women Diseases'),(456108,'اعني من الم في منطقة العانه مصحوب بالم في فتحة الشرج','General Surgery'),(236962,'مارست اللواط من الامام ومن الخلف وقد ظهرت اعراض عديدة من الشرج والقضيب وحالتي النفسية سيئة ولا استطيع الذهاب الى الطبيب فارجو المساعدة','Psychiatric Diseases'),(279808,'هل مثبت التقويم ضروري وهل يجوز استعماله عند النوم فقط','Dental medicine'),(1315871,'هل هو مفيد لتخثر سائل منويEpimedyumlu macun عسل بالاعشاب','Sexual Health'),(255264,'ماهي التاثير ات الصحية المترتبه عن وجود البرستات مع مريض السكر علما باني سويت اشعة صوتية واتضح بان البرستات عندي كبيره','Endocrinology'),(631386,'اصبت بالعصب السابع منذ ٦ اشهر والطبيب يقول باني شفيت تماما ولكني اشعر بانقباظ ف الجانب المصاب مثلا عند رفع الحاجب ترتفع الشفاه قليلا وايضا عنذ مضغ الطعام عيني تدمعارجو الرد','Neurology'),(612963,'هل الزوائد اللحميه تغطي فتحت المهبل كالغشاء وتكون متصله بجدار المهبل ام فقط اللذي يغطي الفتحه الغشاء','Sexual Health'),(406484,'عملت فحص لهرمون الحليب وكانت النتيجه 84هل النسبه طبيعية ام تحتاج لعلاجعلما اني اريد الحمل','Gynecology & Women Diseases'),(486707,'بما اني اعاني حساسية انفية واحتاج لمضاد حساسية وبخاخ انفي ما هي ادوية الحساسية المقترحة وماهو البخاخ','Ear, Nose & Throat Problems'),(1573692,'عمري ٢٨ عام وانا ام لطفلة عمرها ١٠ ايام اعاني من ارق شديد واصبحت اتناول دواء ميلاتونين لانام قليلا ولكني اخاف ان ادمن عليه هل هذا الدواء يسبب الادمان وماهي الجرعة اليومية السليمة وشكرا جزيلا','Neurology'),(987360,'ابني فرقع في عينه اليسري صاروخ ويري بها لون ابيض لماذا','Ophthalmology & Eye Diseases'),(302460,'دكتور زوجتي حامل و بعد 3 ايام تكون داخله الشهر الثامن و في كل مره تراجع للموعد يكتفون ب حبوب ال اسيدفوليك و الكالسيوم من غير اي فيتامينات او اي امور اخرىا و بالنسبه للحبوب الكالسيوم هل صرفهم للادويه صحيح او فيه نقص','Gynecology & Women Diseases'),(1300381,'اخذت حبتين من حبوب منع الحمل مرسيلون هل تعمل عمل حبوب منع الحمل الطارئة','Gynecology & Women Diseases'),(517270,'احس باختناق في الحلق ويبح صوتي عند تكلم بصوت مرتفع ومرة مرة كان بلغم عالق في حنجرتي','Ear, Nose & Throat Problems'),(354342,'اصابني التهاب في العصب السابع وتوقف جهه من وجهي عن الحركة وعيني ايضا وقد تعالجت باستخدام العلاج الطبيعي التدليك الحمدلله تحسنت حالتي بقي القليل ولاكن الان عندما اغمض عيني اشعر بوجهي يتحرك وكاني اضحك بجهه واحده ماذا علي ان افعل','Neurology'),(219424,'السلام عليكم زوجي يعاني من تشوهات الحيوانات المنويه بنسبة 90 فمالعلاج وماهي اسبابها','Sexual Health'),(512908,'هل ابر زولادكس لمعالجة الاندومتريوزس تعالج ايضا الورم الليفي في الرحم','Gynecology & Women Diseases'),(174906,'هل يمكن الانقاص من القامة مع العلم اني فتاة وعمري 22 سنة','Internal Medicine'),(63072,'ماذا افعل عندى طفل 10 سنوات وعندة زيادة فى الصفائح الدموية 950 ويشكوا من وجع فى ظهرة شديد ارجوكم ماذا افعل افيدونى وبسرعة ارجوكم','Blood Disease & Hematology'),(1435364,'طلعت لي حساسية استخدمت غسول همالايا وكريم يورياج للحبوب ولين دحين مستمرة عليه ولي اكتر من شهرين ولا راحت واكلي كويس مبعدة عن الشبسات والغازات وذي الاشياء فايش الحل','Dermatology'),(1104580,'كيف اقوي شخصيتي','Psychiatric Diseases'),(628947,'whtis thedifrent betewenam amocllonbidandamoxacilling','General Medicine'),(433173,'هل توجد زراعة للبنكرياس واين','Urology & Venerology'),(993098,'السلام عليكم يا دكتور انا شاب اجريت عملية جراحية على خصبتي ليمنى لما كنت صغير وتم التخلص من جزء منها هل هذا يؤثر على قدرتي الجنسية مع العلم ان الانتصاب عندي جد طبيعي','Sexual Health'),(376692,'اعرف شخص يعاني من الم في اعلى المعدة وحين يتنفس ببطء يتالم ويشعر به في الحجاب الحاجز وايضا حين ياتيه يواجه صعوبة في التحرك خصوصا المشي وعادة ياتي بعد الاستيقاظ من النوم','Digestive System Diseases'),(1520394,'دكتور عبد العزيز اللبدي شكرا لك كثيرة و انت اجبتني آكثر من مرا لكن انا لدي وسواس قهري و احاول ان اتخلص منه هل غشائي سليم و لن اكرر السؤال مرا اخرة و س احاول التخلص من الوسواس اول صورة عند رفع الاقدام و الشد القوي و الثانية عند الاسترخاء اعتزر على تكرار السؤال و شكرا لك','Sexual Health'),(618659,'الي اسبوع مخلصة التاسع ساعدوني انا قلقة جدا نفسيتي تعبانة','Psychiatric Diseases'),(190334,'السلام عليكم انا رجل عمري 41 سنة تجمعني علاقة مع امراة مصابة بمرض السيدا حصل بيننا مداعبات و قبل بدون ايلاج فقط مص للقضيب و قبل مع العلم اني اقوم بفحوصات مخبرية والنتيجة سلبية هل من نصائح','Sexual Health'),(40993,'ماهو علاج مرض الورم الخبيث فى الكبد','Tumors'),(319173,'عندي انزلاق في الفقرات العنقيه قبل سنتين راجعت عدة اطباء دون جدوى هل توجد عمليات جراحيه حديثه وغير تقليديه ومن هم الاطباء الذين يقومون باجرائها','Musculoskeletal Diseases'),(1454993,'غير متزوجة لدي شعر زائد في الظهر والبطن والصدر وحول الحلمة الشعر كثيف ولكن رفيع وناعم ولونه فاتح وليس قاسيا والدورة منتظمة والحمد لله ما في تكيس ومنذ ثلاث سنوات عملت تحاليل الهرمونات وكل شي طبيعي ولدي اخت تبلغ من العمر اربع سنوات لديها شعر في ظهرها فما تشخيص حالتي طمني ارجوك','Gynecology & Women Diseases'),(1152838,'السلام عليكم عملت تحليل السائل المنوي مافهمته من د والنتيجةVolume 25 mLSperm count 657 Motility After emmissionA 20B 33C 22D 251hA 18B 30C 25D 27','Sexual Health'),(107750,'هل لى يا سيدى ان اسائل عن علاج مؤكد للبقاق شكرا لكم','Dermatology'),(1142107,'هل اللبن يخرج الحشيش من الدم','General Medicine'),(787838,'قضيبي كان ينتصب لاعلي وكان انتصابه قوي وكنت اثناء الانتصاب اثنيه بقوه للاسفل ومع الوقت اصبح انتصابه ضعيف جدا ويتحرك بجميع الاتجاهات بعد ما كان ينتصب للاعلى ما الحل ما العلاج','Urology & Venerology'),(379585,'اريد علاج للهالات السودا','Dermatology'),(1296875,'اعاني في ايام فشل في الوقوف من الظهر','Musculoskeletal Diseases'),(1501377,'زوجتي عمرها ٢٦ عامالديها اضطراب ذهاني دخلت المستشفي في ٢٠١٩ و تعافت ثم رد المرض في يناير ٢٠٢١ و تعافت منه ولكنها مستمره علي مضادات اكتئاب زوجتي تعاني من نزله برد وقمت بشراء بنادول كولد اند فلو ولكن الروشته الخاصه بالدواء موانع الاستعمال المتعاطين مضادات اكتئاب ثلاثيه الحلقة هل البندول خطر','Pharmacology'),(1557298,'اضطرابات في المعدة والصداع النصفي وكثافة الغاذات في المعدة مع سيلان اللعاب المستمر ارجو مساعدتي','Digestive System Diseases'),(557323,'النخزات والالم في الجانب الايسر من البطن بالاضافه الى الالم في اسفل البطن هل هو نتيجة القولون العصبي','Digestive System Diseases'),(1336926,'حكة تبدا من الافخاذ و تبدا بالصعود حتى تصل الى الرقبة مع احمرار الجلد بعد الحك','Dermatology'),(337340,'اليرقان ما سببه لمريض السرطان','Tumors'),(1285891,'فجاة ظهرت على جبهتي من الجهة اليسارية فقط عشر حبات بيضاء اللون تشبه حب الشباب بشرتي مختلطة ولم اعاني من حب الشباب في عمر المراهقة وعمري ٢٨ انثى','Dermatology'),(101346,'السلام عليكم ورحمة الله وبركاته سيدي الفاضل اعطي لابني دواء يسمى دنتينوكس لانه عنده انتفاخ بصفة مستمرة كما وصفه له الدكتور هل يجوز لي ان اخلط هذا الدواء بالطعام ام لا يجوز افيدوني افادكم الله','Pediatrics & Child Health'),(960498,'انا عملة تحليل دم للحمل وطلع عندي 1560 H وكمان نسبه تانيه 25 ml هل يعني اني حامل وكم عمر الحمل','Gynecology & Women Diseases'),(983380,'انا بنت عمري 20 اعاني من وجود دم مع البراز والم بسيط ف البطن والظهر بعد الانتهاء وملاحظه عندي امساك من زمان وبدخل الحمام اكرمكم الله للبراز كل 4 او 5 ايام','Digestive System Diseases'),(1030827,'اشعر اني غريبة عن اهلي اشعر اني في كوكب اخر لا اعرف شئ عن نفسي والخوف سيطر على وتاتينيي افكار سلبية ومخيفه لا استطيع السيطرة احاول ان اكون سعيدة ولكن لا استطيع اشعر باني لست اانا','Psychiatric Diseases'),(1223357,'سلام مشكلتي اني اخرج لعاب احمر فاتح عند قيامي بنشاط رياضي مكثف','Musculoskeletal Diseases'),(1206256,'اعاني مند مدة على مستوى النصف الايمن من جسمي من الراس الى الرجل بشعور بالم على هذا النصف حيث اشعر بالحرارة و العرق عندما يصبح الجو دافئ و اشعر بالبرد عندما يبرد الجو','General Medicine'),(1080528,'انا حامل بالاسبوع 6لاحضت افرازات بنية مع تقلصات مؤلمة احيانا رحت لطبيبة اعطتني مثبت بروجسترون و رهلا مافي افرازات بنية بس شوية تقلصات و نغزات اسفل البطن هل حالتي طبيعية','Gynecology & Women Diseases'),(1165685,'اي نوع من انواع فحص الدم','General Medicine'),(1325912,'هل الادمان علي حلق الشعر الذي في جانب القضي يزيد من طولها','Dermatology'),(278790,'يوجد الم من الكتف وعضلة اليد اليمنى حتى الاصابع مع خدر خفيف في الاصابع','Musculoskeletal Diseases'),(1109647,'اخذت ابرة تفجيري اوفتريل 250 يوم 01 03 2018 عل الرابعة مساءا و حدث جماع يوم الجمعة على الساعة الثانية زوالا و السبت صباحا هل هذا كافي للحمل','Gynecology & Women Diseases'),(495410,'هل يوجد علاج للكلى غير الكرتوزون اسم المرض نوفروتك','Urology & Venerology'),(500748,'هل الاستحمام بماء حار يؤذي النفاس وهل يؤثر على حليب الام','Gynecology & Women Diseases'),(1223218,'هل اذا احد المبايض مكيس يحصل حمل مع العلم ان لاباضة ممتازة','Gynecology & Women Diseases'),(119696,'السلام عليكم لقد اصبت لكسور في حادث و اقد وصف لي الطبيب هذا الدواء CIBACALCINEسيباكالسين ولكني لم اجد له اثر انه نادر جدا لذلك انا اسال عن دواء بديل لهذا الدواء ةبنفس الفعالية','Musculosceletal Diseases'),(1623577,'ارجو النظر في نتائج تحليل الدم العمر 31 الوزن 95 الم عند البلع من جهة اليسار مع انتفاخ و احمرار جوانب اللسان و حرقة منذ 6 اشهر متواصلة','Ear, Nose & Throat Problems'),(432545,'ما الفرق بين جلوكوباى وmiglitol للسكرى','Endocrinology'),(1580308,'السلام عليكم كنت مصاب بالانتفاخ في خصية يسرى مع الم حاد تمكنت من علاجه بالادوية المرفقة ولكن ظهر شيئ صلب في الخصية لا اعرف هل هناك اعراض مستقبل','Urology & Venerology'),(61107,'السلام عليكم سؤالي شابه تبلغ من العمر 20 عام واصيبت باللفت قبل 5 سنوات وتعالجت له ولكن لم يشفى تمامآ والان انقطعت عنها الدوره منذثلاث سنوات وعندزيارة الدكتوره قالت لديها كيس في الرحم السؤال هل الكيس هو السبب الرئيس في انقطاع الدوره وماهو العلاج','Gynecology & Women Diseases'),(1140080,'انا استخدمت ابر التنشيط فوستيمون و طلع عندي بويضتين جاهزه للتلقيح بحجم ٢٢ ٢٠واخذت ابره بقوه ١٠الالف لاكن نزلت بويضه واحده والاخرى مازالت ف المبيض بحجم ٢٤ كيف يمكنني انزالها','Gynecology & Women Diseases'),(761405,'السلام عليكم ارتفاع ما اسباب ارتفاع اللزوجة فى تحليل السائل وهل تعيق الحمل وما العلاج المناسب لخفض لزوجة السائل','Sexual Health'),(251370,'انا حامل واخر موعد دوره كانت 6 6 2013 فباي شهر اعتبر وما التاريخ المتوقع للولادة','Gynecology & Women Diseases'),(832022,'ما علاج الاسهال المصاحب لالم في فتحة الشرج اثناء التبرز','Digestive System Diseases'),(1526043,'دكتور هل الغشاء الذي به ثقوب يعتبر ممزق علما اني ارى لحمة وردية بالمهبل لكن هناك ثقبين بدل من ثقب واحد واحد بالوسط واخر على جنب على هو ممزق ام طبيعي','Sexual Health'),(1459450,'انا اعاني من كروونا مرت علي جميع المراحل بدون ان اسال طبيب لان اعرف الاعراض انا حاليا مازلت اعاني من كحة ناشفة وجفاف الحلق','Ear, Nose & Throat Problems'),(344193,'اعاني مؤخرا من صعوبه في التبرز و حراره بالشرج و الم اثناء التبرز هل علي الذهاب الی دكتور مختص ولماذا','Digestive System Diseases'),(227442,'ايه سبب الشعور بضيق في الصدر والرغبة في القيء بعد الجري او النزول للبركة','Respiratory Tract Diseases'),(22110,'بنتي عمرها ٦ سنوات عندما ترى الشمس لاتستطيع الرؤية وتضع يدها على عينها اليمنى فقط هل من اجابة','Ophthalmology & Eye Diseases'),(1237650,'السلام عليكم انا عمري 20 سنة وزني 88 اعاني من صغر القضيب كيف اعالجه','Sexual Health'),(1220967,'لقد حللت هرموني ال LH و ال FSH وكانت نسبة LH 313 و ال fsh 742 و testeron 061 هل النسب طبيعية اخر دورة لي كانت في ١٦ ٨ ٢٠١٨ عمري ١٨ غير متزوجة وزني ٤٩ طولي ١٥٥','Gynecology & Women Diseases'),(446603,'حللت وطلع تحليل السكر 110 وانا صايمه هل هو طبيعي انا مو حامل','Endocrinology'),(479904,'ارتفعت لدي انزيمات الكبد والان الحمدلله عادت الي المعدل الطبيعي هل يوجد خطر او احتمال ان ترتفع مرة اخري','Internal Medicine'),(1182415,'وضع مرهم فافو على الاعضاء التناسلية بسبب الفطريات','Dermatology'),(1115595,'ممكن توضيح بشان الفحوصات الاشعاعية اعتمادا على العامل المسبب','Tumors'),(1376694,'انا زوجتي حامل وعندها سخونة ورعشة ودرجة حرارتها بتوصل 39 رحت لدكاترة كثيرة جدا ومفيش مفعول وعلقو محاليل كثيرة ماذا افعل','Internal Medicine'),(628655,'شوكولاته تسبب حساسيه لاطفال الرضع','Nutrition'),(1620779,'عملت تحليل حمل منزلي طلع ايجابي وتاخر دورتي اربع يوم ولون بول صار اصفرر داكن وبعد اجاني دوره ماسببب','Gynecology & Women Diseases'),(1113431,'عند بداية دخول فايروس hiv في جسم الانسان تحدث عدة اعراض عند اغلب الناس وتستمر لمدة اسبوعين تقريبا و احدى هذه الاعراض الطفح الجلدي سؤالي اين يظهر هذا الطفح وكيف هي كثافته','Sexual Health'),(1029559,'هل شرب دوستينكس يؤدي الى تسريع الدورة الشهرية من 2526 يوم الى 23يوم ام له علاقة بالتهاب المسالك البولية فانا اعاني من ارتفاع هرمون الحليب و التهاب المسالك البولية','Gynecology & Women Diseases'),(1606479,'تركت العادة منذ ٣ ايام و اشعر بحرارة في الخصيتين ولكن عند اللمس تكون باردة سؤالي هل هذة دوالي خصية مع العلم لا يوجد عروق بارزة و ما هي الاعراض الانسحابية و هل احساس بارتفاع حرارة الخصية منها وهل يزول بعد مدة و هل جسمي قادر علي بناء ما تم هدمة عمري ١٧ امارسها منذ ٤ سنوات ارجو الرد وشكرا','Urology & Venerology'),(347708,'وجود حكه وقشره وتساقط في شعري استعملت شامبو نيزورال ولوشن بتنوفيت ولم ينفع','Dermatology'),(611155,'شكر لكم وما اسم هذا تحليل الشمامل للفيتامينات وهل تحليل الفيتامينات لازم اصوم','General Medicine'),(1080007,'هل يحدث حمل بنسبة حركة المنويات 15 علما انني اخذت ابرة تفجير الاباضة','Gynecology & Women Diseases'),(1112404,'هل الرضاعة الطبيعية تمنع حدوث الاباضة عندي ابنتي عمرها 10 شهور وكل شهر عندي اباضة ما سبب عدم الحمل','Gynecology & Women Diseases'),(535738,'السلام عليكم صباح الخير عندي رضيع عمره سنه وسبعة اشهر يعاني من امساك شديد لدرجة انه مايستخرج الى كل اربعه ايام وصعوبة استخدمنا الملينات بانواعها دون فائدة','Digestive System Diseases'),(1072374,'وصفة علاج التهاب اللثة والم الاسنان عنداكل البارد او الحلو عندي السبب الثاني التهاب اللثه لايوجد تسوس','Dental medicine'),(1463132,'ابني قبل شهرين سويتله عملية زائده دوديه عمره ٧ سنوات وهسة ديتقيئ ويصير عده الالام بطنه من شنو سبب','General Surgery'),(1134013,'مرحبا هل مضخه الصوديوم ز البوتاسيوم تعمل دوما عكس مدروج التراكيز','Heart Disease'),(892066,'سلام قبل شهر ذهبت للطبيب و قال اني حامل بشهر و رجعت ليه بعد شهر و قال ان البويضة فارغة و لازم اكل ادوية اجهاض مع اني لا ارى نزيف و وضعي عادي فما العمل','Gynecology & Women Diseases'),(1006630,'لقد قرات ان زيت السمسم مع الكندر لبان الذكر يتم خلطه و تدليك القضيب به مع تمارين الجلك في المنزل قد يساعد في تطويل القضيب هل اجربها وهل له اضرار على الانتصاب','Sexual Health'),(470799,'يبلغ ابني التاسع منذ سنتين لاحظت زيادة ملحوظة في وزنه علما بان وجباته لا توجد فيها اي سكريات او دهون زايدة لا يشرب المشروبات الغازية ولا الوجبات السريعة قياسات ملابسه تتغير','Nutrition'),(621142,'انا عذراء عمري18كنت امارس العادة قديما دورتي منتظمة غالباولكن اخر مرة تاخرت اسبوع الان ينزل دم منذ 20يوم كان خفيفا والان معتدل لا استطيع الذهاب لطبيب انا قلقه ارجو افادتي','Gynecology & Women Diseases'),(1098909,'ا بنتي عمرها شهرين وعشرة ايام وزنها 42 ووزنها عنند الولاده كان 26 هل فيه نقص بالوزن او طبيعي','Pediatrics & Child Health'),(702924,'السلام عليكم انا عروس وادخنت بس عمل لي حساسيه في كل جسمي وآثار','Dermatology'),(1069494,'ما الكمية التي يجب تخادها في اليوم','General Medicine'),(904865,'سلام عليكم انا عملت عملية جراحية في الرقبة لازالة وحمة و بعد العملية شفي الجرح بس مع مرور الوقت اصبح الجرح خارج كانو حدبة ماهو متناسق مع باقي الجلد ماذا افعل لكي يصبح متناسقا','Dermatology'),(1300419,'قبل ٣ ايام شلت عصب السن لكي اعمل جسر لسني بعدما شال الحكيم عصب السن سني بدا ينزف شال العصب جيدا وتوقف النزف وضع حشوة ولحد اليوم اشعر الم في سني ماهو سبب نزف سني بعدما ازال','Dental medicine'),(728638,'السلام عليكم عمري20 سنة تاخرت دورتي الشهرية ودهبت الى الطبيب واخبرني اني اعاني من كيس على المبيض تتناولت ايتروحستان والان دورتي تاخرت ولست حامل ووصف ل ovusitol لم','Gynecology & Women Diseases'),(1485083,'اريد اعمل عملية دوالي الخصيه بالمنظار هل المنظار فيه مضاعفات على الخصيه وهل تكرر عمليه دوالي بالمنظار فيه مضاعفات وكم مدة تعافي بعد العمليه بالمنظار وتقبول تحياتي ولكم كل شكر','Urology & Venerology'),(1461990,'اعاني من شرقة مفاجئة كان شيء عالق في رقبتي من الاسفل مع كحة ودمع فالعين والاختناق بدون مااكون اكل او اشرب بعد مااشرب الماء يبدا يخف تدريجيا','Ear, Nose & Throat Problems'),(1361599,'اعاني في بعض الفترات وخصوصا عند النوم من ضيق فالتنفس علما انني انام واستيقظ ولا توثر فيني هذه الضيقه في بعض الاحيان احس بانتفاخ فالبطن علما انو عندي قولون','Heart Disease'),(707525,'حاجب طفلي بدا بالتساقط عمره سبع سنوات الحاجب الايسر لا يشكو من شي','Dermatology'),(373462,'هل يوجد علاج دوائي لكثرة خروج الودي','Urology & Venerology'),(506322,'اعاني من كلف بالجسم بعد الحمل وحبوب بالوجه والان ولدت لي 12يوم من الولاده هل ينفع استخدم كريم هيدرو ديرم كريم بلس لتوحيد البشرة وهل غير ضار للمرضع وماذا تنصحني','Dermatology'),(1569471,'ما هو افضل علاج المغص وغازات البطن لطفل ٥ شهور هل يجوز شرب اعشاب مثل الكمون والبابونج بهذا العمر','Pediatrics & Child Health'),(609008,'ماهو عﻻج الحفر في الوجه','Dermatology'),(163744,'السلام عليكم شكرا على الاجابة ولكن هل حقا ليس كناك اي ضرر في عملية الحلب باليد من الثديين حتى ولو كان فيهما حليب فالالم يمكنني تحمله ولكن اقصد امكانية اصابة الثديين بالاورام من الحلب باليدين رجاءا هل يمكن اعطائي بعض اسماء هذه الادوية المدرة لحليب الام','Gynecology & Women Diseases'),(1338745,'حكه مزمنه في اسفل الساق وحمرار عدم ضهور الشعر في المنطقه ضهور حبوب احمر صغير وكان الشعر محبوس تحت الجلد مما يسبب الحكه','Dermatology'),(684822,'هل يستخدم دواء رابيدوس لعلاج التهاب الاذن','Ear, Nose & Throat Problems'),(1184889,'اعاني من الام في مستوى الظهر عند اكل اي لقمة حتى و ان كانت كمية قليلة بمجرد الاكل ااحس بالام و كانها في العمود الفقري لكن بعد مرور ساعات تزول الالام و تعود عند الاكل','Musculoskeletal Diseases'),(45667,'زوجتي لديها تكيس المبايض وقد عالجت الهورمونات وكل سبب يؤثر على تاخر الانجاب ولكن هل هناك طريقة او تجربة ناجحة لعلاج هذه الحالة علماان زوجتي من مواليد 1975 وهي رياضية اصلا وزنها 72 وطولها 168 اذا اي احد عندة حل نكون شاكرين','Gynecology & Women Diseases'),(1633037,'هل هذا ارتفاع طبيعي ام يحتاج اراجع المستشفى مره اخرى ولا داعي للقلق','Endocrinology'),(1091167,'انا اعاني من بالم اسفل البطن واشعر بالم في الجانبين واسفل الضهر','Musculoskeletal Diseases'),(480513,'ابنتي مصابة بمرض كرون ارجوا ان تنصحوني بنظام غذائي يساعد على تخفيف من حدته شكرا','Digestive System Diseases'),(567139,'صرفت لي الدكتوره كولميد وبعده قالت ابرتين منشط وحده بيوم واخذتها والاخرى باليوم الثاني وحصل ظرف ولم اخذ الابره الثانيه باليوم الثاني ماذا افعل هل يصح اخذها اليوم اما ماذا','Gynecology & Women Diseases'),(1106760,'عندي18 سنه اشعر بوخز في صدري من الجهه اليسرى وياتي ذلك بصور ه مفاجئه وايضا حينما انام علئ الجهه السرئ اشعر بذلك ولا اعلم ما السبب هل هو خطير ام لا','Internal Medicine'),(1454631,'هل يؤثر حبوب بانادريكس على الحامل ف الشهور الاولى','Gynecology & Women Diseases'),(1037017,'فتحة الحيض مافيها غشاء لكن من الاعلى ارى جدار المهبل العلوي بدون غشاء وعند الحزق تظهر على جانبي الجدار من الاعلى شقين باليمين واليسار والاطراف اليمنى واليسرى تلتصق بالشفرات','Gynecology & Women Diseases'),(1440267,'عمرها ١٢سنه عندها ارتفاع درجه حراره مع صداع مع غثيان مع الالم في العظام مع اسهال ثلاث مرات','General Medicine'),(1562855,'السلام عليكم اولا اعانى من كثرة التبول وعدم القدرة على التحمل وعند ذلك يحدث الم فى المنطقة السفلى واثناء التبول يختلف فى الوقوف عن الجلوس وينزل البول على فترات متقطعة ويتعبنى كثيرا عندما اتبول واحتاج الى التبول ولم اتبول وغير ذلك ثانيا نزول السائل المنوي وراء البول عند التبرز متكررا','Urology & Venerology'),(1569524,'السلام عليكم استخدمت كريم اكرتين لمده اسبوع ولاحظت احمرار شبه شديد بوجهي حتى لما احط مرطب وجهي يلسعني وانا خايف تتغير لون بشرتي شنو الحل','Dermatology'),(1412281,'هل الناسور الاحليلي المهبلي غير مؤلم ومن الممكن عدم الاحساس باعراضه وكيف تكون كمية البول التي تخرج لانه عندما امسك بين الاشفار اجد بلل ولا اعلم هل هو بول ام ماذا ولكن ليس سلسل بول واضح فقط نقط قليلة لا تبلل حتى الملابس الداخلية ولا اشعر بالم ولا حرقان لكن زاد معدل ذهابي للحمام بنسبة بسيط','Gynecology & Women Diseases'),(1586373,'تنميل ف كامل الجسم منذ ٣ ايام يزداد عند الجلوس والنوم لما بلمس اى جزء ف الجسم بحس بيه مع وجود الم وحرقان ف الجهه اليسرى من الصدر احيانا والم ف الظهر احيانا والشعور بالتعب والارهاق الدائم ومش عارف اكشف تخصص اي وهل جرح الحلق يسبب دم مع البلغم','General Medicine'),(549226,'ضغط الدم لدي ٨٥ ١٣٦','Internal Medicine'),(950628,'انا مريضة بمرض الصرع عافكم الله عندي سنة وانا اتناول جرعات ديباكين و ڨيترام','Neurology'),(1354810,'عمري 29 عندي الرهاب الاجتماعي منذ سنوات قيدني اجتماعيا و وظيفيا مع العلم اني طبيعي مع المقربين جدا لكني اعاني في المناسبات الاجتماعيه وفي الوظيفه فلا استطيع الابداع في العمل','Psychiatric Diseases'),(1017315,'اتناول حبوب منع الحمل بشكل منتظم و اكملت الشريط 21 يوم و انا الان في اليوم3 في انتظار نزول الدورة وحدث جماع فاخذت حبة من شريط الثاني هل اكمل الشريط كله او اتوقف مع نزول الدورة','Gynecology & Women Diseases'),(1290083,'ما هو علاج احمرار العيون والم الجفن العلوي من العين','Ophthalmology & Eye Diseases'),(316261,'هل ممكن يكون في تكيس على المبايض بالرغم من ان تحليل الهرمونات اظهر lh و fsh بنسبة طبيعية lh 2 و fsh 4 ولكن البرولاكتين مرتفع فهل مطلوب اعمل سونار عالحوض ام ان التكيس مستبعد مع هذه النسب','Gynecology & Women Diseases'),(610614,'السلام عليكم ان ان ي من سلس بعد البول كل يوم سبب لي الم في الخصيتين مما اد ا الى عدم نموهما النمو الطبيعي نرجو منكم العلاج المفيد','Urology & Venerology'),(1352628,'تعرضت لضربة خفيفة وبعدها خلدت للنوم مباشرة وبدات اشعر برغبة بتقئ وبعد الضربة اصبحت اشعر بدوار والصداع المتكرر وانتفاخ في العينين مع العلم انها ظهرت على راسي كتل صغيرة صلبة ما هو الحل وما تفسيرها','General Medicine'),(1416061,'اعناني صداع في اسفل راسي يشبه الضعط و متمركز في الجهة اليمنى يختفي عندما انام ثم يرجع بعد وقت يزداد عندما انحني للاسفل علما انني اعاني التهاب جيوب انفية و ضعف بالنظر ولا ارتدي نظارة واحيانا يمس الصداع عيني كما اشعر بالدوار علما انني امر بحالة اكتئاب و ما هو سبب الصداع و كيف اعالجه','General Medicine'),(1580130,'اعاني من اعراض ارتجاع المريء حرقان اعلي معدة و تجشؤ شديد قمت بل فحوصات و تبين عندي التهبات في المعدة و القولون مع علم ان فحص الميكروب الحلزوني كان سالب اخزت العلاج مع اكل خضروات و لحوم مسلوقة فقط فقط وتحسنت حالتي وبعد توقف عن علاج عاد كل شيء اسوء من الاول سؤالي هل انا مريض ارتجاع مريء ام قولون عصبي','Digestive System Diseases'),(610131,'بخاخ فنتولين ايفو هيلر لحساسية الصدر و البرو ما هي الاثآر الجانيبة لهذا البخاخ عل المدى الطويل','Pharmacology'),(805618,'السلام عليكم مارست العادة السرية منذ 14 من عمري و انا الآن في 26 في السنة 25 مارستها اكثر الآن اني اجد ضعفا رهيبا في ركبتي الاثنتين و اكاد افقد توازني في بعض الاحيان','Sexual Health'),(249946,'ترك الكرتزون بعد ١٥ سنه','Endocrinology'),(926764,'اعاني من الم في الجهة الخلفية للركبه حيث لا استطيع تمديد ركبتي كليا استطيع لعب كره القدم لكن عندمى اعود للمتزل احس بآلام ورتفاع حراره في تلك المنطقة','Musculoskeletal Diseases'),(873441,'مرحبا دكتور لو سمحت آخر دورة الي 17 11 متى تكون ايام الاباضة عندي وكم يوم لازم تكون','Gynecology & Women Diseases'),(71616,'هل يمكن لشخص التخلى عن النضارات الطبية واستبدالها عدسات لاصقة مع العلم ان نسبة الرؤية 2 فقط من الرؤية للبعد','Ophthalmology & Eye Diseases'),(256446,'انا طولي 155 ووزني 52 وعمري 24 سنه اعاني من سمنه في منطقه الارجل مع العلم انه نسبه الذهون تمام بس عندي زياده بنسبه السوئل بالجسم كيف ممكن اتخلص من هده المشكله مسببه لي حاله نفسيه','Nutrition'),(1120697,'امي عندها آلام في الظهر منذ ايام و اليوم انتقل الالم ليصل الى ركبتها','Musculoskeletal Diseases'),(1036752,'السلام عليكم انا حامل منذ ستة اسابيع و ووجدت قطرات من الدم هل هذا ينذر بالاجهاض ام ماذا افيدوني ارجوكم فانا اجهضت من اربعة اشهر وانا خائفة جدا','Gynecology & Women Diseases'),(912662,'الفرق بين ترقيع البكارة التجميليه ليزر والتعويضيه ليزر و مده النقاهه منها و ايهما افضل و ماالذى يجب فعله بعد هذه العمليه','Sexual Health'),(524145,'ما هي فواءد الحلبة وهل هي تزيد الوزن','Nutrition'),(136132,'اعاني من اصفرار الاسنان منذ مدة هل هناك دواء او علاج لهذا الاصفرار','Dental medicine'),(850359,'خطورة gbs الالتهاب البكتيري المهبلي للحامل','Gynecology & Women Diseases'),(322682,'اعاني من الم في البطن و افرازات بيضاء بعد انتهاء الدوره الشهريه ما السبب','Gynecology & Women Diseases'),(61777,'ما هو المرض الجلدي اللدي يكون سببه فيروس في الدم','Dermatology'),(1360967,'لTSH 64 FSH 52 HL 94 Prolactin 22','Gynecology & Women Diseases'),(1308892,'اشعر بالم بالبطن والظهر وباقي لي بشريحة المانع حبه واحده فقط هل ممكن يكون حمل او اعراض الدوره','Gynecology & Women Diseases'),(1352438,'انا بنت ابلغ من العمر ٢٠ ومنذ بلوغي دورتي غير منتظمة ولقد انتظمت اخر ٣ اشهر فاصبحت تاتي كل٣٠ يوم ولكن الشهر الماضي تاخرت اسبوعين و بدات احس بوجع بالثديين قم اتت الدورة قليلة وغريبة وهذا الشهر اتت بعد مرور ٣٥ يوما و زال الام الثديين لكن تغيرت لو الحلمة للغامق والهالة الى البني الفاتح هل هذا طبيعي','Gynecology & Women Diseases'),(1235501,'اعاني داءما من القلق و التوتر و اشعر دوما برغبة في الجلوس لوحدي و الانعزال عن العالم احيانا اعجز عن النوم و احيانا انام لاكثر من 18 ساعة باليوم داءما اشعر برغبة في الصراخ','Psychiatric Diseases'),(18325,'كيفية اتباع الحمية الغذائية بالنسبة للقصور الكلوي المزمن','Urology & Venerology'),(363744,'انا لم ابلغ بعد ولكن كنت امارس العادة السرية واحس بل شهوه وتدفك السائل المنوي ولكن لا يخرج الي كمية صغيرة جدا شفافة و في مره كنت امارس هذي العادة قبل الاحساس بل البتدفك او النهايه توقفت والان افعل هذة العادة ولا حياة لمن تنادي هل انا عقيم او لن ابلغ','Sexual Health'),(1257551,'انا فتاة عمري١٩ سنة قبل خمسة عشر يوم اجهضت حملا عنقودي كامال عمر الحمل وقتها اربعين يوم ولكن ني احس بالم في االقفص الصدري والثدي و هرمون يتنازل هل ممكن اني مصابة بمرض اخر','Gynecology & Women Diseases'),(347520,'اسبا بكاء الطفل خوفا اثناء النوم و كيفيه تقليله','Pediatrics & Child Health'),(1068756,'اعاني من انتفاخ الشبكية ونقص حاد في الروية وقد نصحني الطبيب باخد هاذ الدواء xaltan ومن اثاره الجانبية النفخ بما تفيدني جزاك الله خيرا','Ophthalmology & Eye Diseases'),(733825,'الم في الثدي الايسر بجانب الابط ماهي الاسباب','Tumors'),(202572,'السلام عليكم ورحمة الله هل نتائج تحليل السائل المنوي جيدة ام لا ارجو التوضيح http im42gulfupcom RUJLxjpg','Urology & Venerology'),(1440046,'السلام عليكم عندي اسهال له يومين ينزل مويه','Digestive System Diseases'),(59719,'شعرت بالام فى ضرسى الثالث وهى عباره عن الم شديد مع رغبه شديده فى الحكه المستمره القويه ثم يعقبه الم فى الودن اليمنى وقمت بالكحت بين جميع الضروس لازاله البلاك ونسبه بسيطه جدا من الجير وخلع ضرس العقل واعاتد الكحت وعملت الاشعه ولم يوجد شىء غير طبيعىى وعولجت بالمضاد الحيوى والالم لا يتغيرماالحل','Dental medicine'),(505236,'سلام عليكم يوم الدورة لاخر شهر كنت من 28 09 الى 05 10 متى اسوي التحليل المنزلي ومتى اسوي التحليل بدم','Gynecology & Women Diseases'),(1470260,'عمري 17سنة اعاني من شعر زائد في كامل جسمي حتى ظهري و كثير جدا في الموخرة مما بدا يزعجني حتى اللحية اكتملت وكنت امارس العادة السرية منذ اربع سنوات في الاول كنت امارسها كثيرا لاني لم اكن اعلم اضرارها لكن في الاونة الاخيرة احيانا واعاني من ضعف انتصاب و سرعة قذف فهل للعادة علاقة واريدحل لمشكلة الشعر','Dermatology'),(913751,'ما العوارض اذا تمت ازالة الشريان الصدغي السطحي','General Medicine'),(1023178,'انا محمد سنى 19 سنة دخل على العشرين انا قضيبى يكبر ويصغر ويثبت على صغره ويكبر عن روية اى اثارة لا اعرف ما هذا هل من مشكلة','Sexual Health'),(1047170,'لقد مارست ااجنس وكان القذف خارجي تماما ثم بعدها ب وقت بسيط مارست الجنس مره اخري وكان القذف خارجي تماما فهل من الممكن ان يحدث الحمل وكيفيه الوقايه من الحمل الان','Sexual Health'),(1368860,'الم المبيض اليمين جاب الرجل اليمين الم شديدة جدا','Musculoskeletal Diseases'),(101436,'عندى ظفر مغروز فى اللحم وعملت عملية وتم خلع الظفر بالكامل ولكن لم ينمو بعد ذلك فهل هناك طريقة لنموة حيث انة مشوة منظر القدم','Dermatology'),(539210,'هل استخدام الاندرال 20mg عند المناسبات او المواقف التي تسبب القلق فقط من اجل عدم اظهار آثار القلق الجسمية كارتعاش اليدين وتزايد ضربات القلب','General Medicine'),(1443117,'ابني عندة ٥ سنين وبيعاني من عدم التحكم في التبرز ومش بيحس خالص انه عمل ع نفسه','Pediatrics & Child Health'),(1256773,'عرسي بعد اسابيع وقررت عدم انجاب الاطفال حاليا وتناول حبوب منع الحمل ولكن تم تحذيري ان بعد اخذ الحبوب لن استطيع انجاب الاطفال ابدا عندما اريد هل حقا الحبوب تمنع الحمل نهائيا','Gynecology & Women Diseases'),(1138785,'ما هي الكمية التي تعطى للطفل عمر سنة ونصف وزن 9كيلو وهل يتعارض مع المضاد الحيوي سيفارين','Pediatrics & Child Health'),(1171198,'هل يوجد ضرار رجل كبير يشرب حليب الاطفال','Pediatrics & Child Health'),(1509302,'هل حبة دكلوفين لمريض كورونا تضره او تؤثر عليه','Pharmacology'),(1606357,'اعاني من الم خفيف تحت العين الصناعية و افرازات بشكل دائم مع رائحة كريهة بالافرازات','Ophthalmology & Eye Diseases'),(18110,'هل يمكن تركيب عدسة على بياض فالعين','Ophthalmology & Eye Diseases'),(1369401,'تضخم تثخن اللوزتين مع عدم وجود الم فقط تضخم','Ear, Nose & Throat Problems'),(439499,'عمري26سنةومريضة بالسكري النوع الاول منذ 16سنةوقبل4سنوات اصبت باعتلال في شبكيةالعين وتم علاجه والسيطره عليه وواعاني من طول نظر4درجات فهل يمكن استخدام العدسات اللاصقةبدل النظارة','Ophthalmology & Eye Diseases'),(1588121,'انا ليس لدي برود جنسي ونشيطه تماما ولكن عند تقرب زوجي لي لا احس بمتعه اواثاره اثناء الجماع علما انه استخدم كل الاوضاع للممارسه لكن دون حدوى حتى انه ليس لدي اي افرازات للجماع ماسبب ذلك متزوجه منذ سنه لكن حالتي من بدايه زواجي','Sexual Health'),(129944,'السلام عليكم ازن 80 kg و طولي 173 cm اريد انقاص وزني ب10 kg في وقت قصير فما هو الريجيم و التمارين الرياضية لذلكوشكرا','Nutrition'),(703568,'ولدي عمره 5سنوات يعاني من كحه قويه ومستمره احيانا ببلغم وا حيانا جافه','Ear, Nose & Throat Problems'),(1602309,'عمري ٢٦ سنه ولا اعمل في منطقه يوجد فيها اصوات عاليه','Ear, Nose & Throat Problems'),(1229665,'انا لدي فايروس cmvنسبة 54 وصار عندي اسقاط حمل في المرة الاولى وحاليا اريد احمدل مرة ثانية وخايفة شتنصحوني يعني اكو علاج لهذا الفايروس','Gynecology & Women Diseases'),(76874,'هل يوجد في هذا القسم امكانية اجراء جلسات نفسية عن طريق اسئلة و اجوبة جزاكم الله الجنة','Psychiatric Diseases'),(323362,'عمري 15 سنة مشكلتي في وزني 39كلغ فانا جدنحيفة نسبةلطولي 166م قررت مواجهة هذا المشكل و شرعت في مضاعفةالوجبات وتناول الفيتامنات لكن ذلك لم ينفع مع العلم اني اجريت فحصا مخبريا كاملالدمي فكانت النتائج كلهاايجابية انصحوني من فضلكم','Nutrition'),(1194000,'كلما احاول النوم او حتى الاستلقاء اشعر بشعور غريب جدا في رجلي و كاني اريد تحريكها فحسب و هي تزعجني جدا و خاصة عندما افكر فيها يزداد ازعاجي اريد النوم','Dental medicine'),(1164425,'ماذا يحيط بفتحة البول هل تحيط بها لحمة و هل لها علاقة بغشاء البكارة','Sexual Health'),(48821,'ماهو علاج ضعف الشعيرات الدموية بالاطراف السيقان والمرفقين مع اليدين حيث ذهبت الى الطبيب ووصف لي فيتامين سي فوار واستعملته لمدة عشرة ايام ولا زالت الحبوب الحمراء منتشرة بالساقين والقدمين واليدبن والمرفقين وتحولت بعضها الى اللون البني واصابني تقشر بالجلد ولكن الحمد لله ليس هناك حكة','Dermatology'),(354213,'ٱ‏​نـا باالشهر السابع باالفتره الاخيره اصبحت اتقيا بعض الاوقات الان اعاني ‏​من حرقان بمعدتي وضيق باالتنفس ماذا تنصحوني ان استخدم','Gynecology & Women Diseases'),(1099683,'اني عمري 21حامل في الخامس عندي برود جنسي بكثر بديت اكره الجماع مع زوجي زوجي بدا يضيق الامر زوجي يبي يجماع كل يوم واني صرلي برود حتي لم يلعب عليا ما احس بشي نبي اي حاجه تقويي','Gynecology & Women Diseases'),(360912,'السلام عليكم ورحمه الله عندى ورم ليفي منذ اكثر من عام في الثدي الايسر كان حجمه 44 15 mm ف 2 1 2 4 mm تم سحبه بالسرنجه ثم بعد اسبوعان ظهر بحجم اقل وهو 6 7 4 5 ف6 8 4 7 mm وبعد ست شهور ظهر في الثدى الايمن كمان بحجم 6 5 6 4ف 4 3 5 mm جزاكم الله خير','Tumors'),(1055105,'انا كنت ادخن واقلعت عن التدخين منذ اقلاعي اصبت بالتهاب في المعدة','General Medicine'),(346122,'ماهي الطرق تزيد هرمون توتوستيرون في الجسم لزيادة حجم القضيب برجاء الافاده وجزاكم الله خيرا','Dermatology'),(997739,'السلام عليكم انا متزوجة واعاني من افرازات مهبلية علي شكل خيوط داكنة اللون هل استعمل دواء اوفمكس','Gynecology & Women Diseases'),(1271215,'هل لوشن مرطب سيتافيل جيد للجسم','Dermatology'),(421674,'ابنى عمره 15عام عنده صرع منذ 3اعوام يعالج trileptal300 قرص و نصف مرتين يومياو لم تاتيه النوبة طوال العامين و النصف الا انها تاتيه عند الامتحانات هل يجب زيادة الجرعة','Neurology'),(1611417,'سلام عليكم لدي طفل حديث الولادة دخل شهره الثاني وحديثا اصبح كثير البكاء والحركة وقليل النوم هل هناك شي نستطيع تقديمه للطفل','Pediatrics & Child Health'),(539668,'ماهي انواع الطفيليات التي تصيب الانسان و كيف تتكاثر وماهي مسبباتها','General Medicine'),(1407024,'متجوز وعندي سرعة قذف','Urology & Venerology'),(1087887,'تكلس الغدد الدرقية','Endocrinology'),(1049512,'فقدت ضرسي الي جنب الناب انكسر نصفين من الجذر وعندما اكلته اقتلع نصه وبقي اجزاء بسيطه من السن كيف يمكن اعوض هذا وماهي التاثيرات المستقبليه ان لم اعالجه','Dental medicine'),(283404,'هل الانزلاق الغضروفي الضاغط علی الاعصاب يؤثر على اتمام العملية الجنسية','Musculoskeletal Diseases'),(328066,'هل في طريقة لعمل العادة السرية لتخفيف الرغبة الجنسية دوون اضرار يعني عمل طريقه تجعلك تفرغ مثل الاتصال الجنسي مع شخص','Sexual Health'),(283982,'السلام عليكم كنت اعاني من سمنة مفرطة و وزني كان 119kg و بعد ممارسة رياضة و اتباع حمية الحمدالله اصبحت ازن 68kg و علما بان طولي 165سنتمتر هل وزني مناسب بعد السمنة المفرطة او احتاج لانقاص المزيد شكرا','Nutrition'),(884927,'الم في الضروس العليا يمتد الى العيون عملت اشعه للاسنان وزياره لدكتور انف واذن وحنجره وكلشي كان طبيعي مع العلم الضروس العليا جميعها بها حشوات منذ سنين طويلهشكرا','Dental medicine'),(529221,'مرحبا لقد ارسلت ثلاثة اسئلة ولم اجد الرد عليهما لماذا ارجو الاجابة','Sexual Health'),(1543155,'السلام عليكم منذ ٦ اشهر اعاني من تساقط شعر الرموش والحاجبين والشعر مع ضهور قشرة وحكه وخشونه في الشعر ويتساقط تقريبا كل يوم ٢ الى ٣ شعرات مع ظهور مثل التورم فوق الحاجب تورم بسيط بس يختفي ويجي تقريبا مره كل شهر او شهرين بس التساقط له مايقارب ٦ اشهر مستمر مع ذلك الشعر يطيح ويرجع من جديد','Dermatology'),(224598,'كان عندي زكام و بعدما شفيت منه حدث لي انتفاخ تحت الادن اليمنى رجاء ان تدلوني ما هو العلاج للعلم اني كنت اداوي هدا الزكام بالزعتر فقط','Ear, Nose & Throat Problems'),(1460223,'اعانى من سقوط الشعر وخشونته بالرغم ان طبيعته ناعم ونقص ايام الدوره من ٤ ايام الى يومين','Dermatology'),(1593755,'ماهو علاج الامساك لـ طفل حديث ولاده عمره 9 ايام','Pediatrics & Child Health'),(1390562,'اعاني من تكرار الدوره الشهريه فلهذا الشهر تكررت دورتي ٣مرات وهيه يوم ٢ ٢٢ ويوم 3 4 ويوم 3 17 والاحظ نزولها عندما اجهد نفسي في العمل او التنظيف علما لدي كيس فوق المبيض','Gynecology & Women Diseases'),(1012442,'هل يمكن اجراء عملبة ترقيع بعد سنوات من فقدان غساء البكارة مع العلم انه لم يتم اي اتصال جنسي خلال هده المدة','Sexual Health'),(1166565,'الكيتوفين هل يمنع الحمل','Gynecology & Women Diseases'),(1582132,'منذ اول مرة جاتني الدورة وهي تتاخر وليست ثابتة بتاريخ معين ذهبت لطبيبة و اعطتني اشرب دوفاستون لمدة 3 اشهر من اليوم 16 الى اليوم 25 انهيت الدواء واخر علبة كانت في شهر مارس وبما انني كنت اشربها في ذلك الشهر فقد نزلت في نفس تاريخ الشهر الماضي لكن بمجرد توقف شرب دوفاستون تعود الى عدم انتظامها اتمنى حل','Gynecology & Women Diseases'),(251106,'لدي 3 اولاد هل استطيع الانجاب مزيد من الاولاد وانا بسن الخمسين','Gynecology & Women Diseases'),(827214,'زيادة في استهلاك كمية الدواء','Sexual Health'),(718560,'سلام عليكم دكتور ان اخي الصغير يعاني من الام و اعصاب من فكه العلوي خاصتا عند الجهة اليسر الام الشديد في العصب حيث يصبح الوجع والشد في الاسنان العلوية فقط ويعاني من خنقة','Dental medicine'),(716378,'ا انا بنت عمري 25 سنة اريد زيادة في وزني فقمت بخلط 4 ملاعق اكل نيستلي 4ملاعق حلبة مطحونة 4ملاعق اكل حبة حلاوة 4 ملاعق اكل نوتيلا كاس حليب قليل من الزبيب','Nutrition'),(1253753,'عملت عملية التكميم ليا اسبوع متى يسمح لي ممارسة الجنس مع زوجي','Digestive System Diseases'),(1374067,'من مده تقريبا شهر ونص او شهرين اتناول دواء ريباريل كنت اكل ثلاث حبات يوميا وبعدها قال الطبيب حبتين صباحا وحبتين مساءا ومن اول ماتناولتها اشعر بحرقه خفيفه وبعد ما صرت اكل حبتين زادت الحموضة واصبحت شبهه مستمره هل هذا الدواء يسبب الحموضه ام لها سبب اخر','Pharmacology'),(784945,'السلام عليكم انا بنت عمري 16 ودخل اصبعي بالغلط على فتحة المهبل ونزل دم مع انو ما صار اي الم و لا اي تغير جديد او غريب والدورة منتظمة عندي فهل انفض غشاء البكارة ساعدوني','Sexual Health'),(1447337,'مافي اعراض خايفه عليها مدري وش اسوي','Sexual Health'),(483350,'علاج طبي للاحتكاك','Dermatology'),(354162,'السلام عليكم انا معي حبه في فتحة الشرج ماهو العلاج لازاله الحبه وهل هذه شي خطير مع اني لا اشعر باي الم','General Surgery'),(226154,'عندما انزعج اشعر بالم في بطني','Digestive System Diseases'),(410001,'ما هي الاطعمة التي تقوي العظام','Musculoskeletal Diseases'),(1336224,'اعاني من اكتئاب وقلق واضطراب نوم وسرعة غضب وعدم تركيز والنسيان','Psychiatric Diseases'),(1170146,'عمري 28 سنه ولدي التهاب حوضي وصف لي الطبيب حب تيترادوكس وتحاميل بيض وكريم مهبلي حتى الان التزمت بالدواء لاسبوع ولكن اعاني من غثيان ودوار والم في القدمين وتعب عام فماهو السبب','Gynecology & Women Diseases'),(927636,'لما كنت صغيرة وضعت شمعة دوليبران في فرج دون وعي مني وانا واقفة وادخلتها بقوة لم اعاني من الالام وقد لمحت خيوط سوداء تخرج مني لا اذكر ان كان في نفس اليوم او بعده هل انا عذراء','Sexual Health'),(1354292,'تعرضت لحادث يوم ١٥ يوليو وحصلي كسر في الترقوه من الجزء اليمين و كدمات في الرئه ومن وقت الحادثه ثدي اليمين حجمه زاد عن التاني انا كنت فاكره انه وارم نتيجه الحادثه وهيرجع تاني بس انا بقالي اكتر من شهر ولسه ثدي زي ماهو حجمه مانزلش لدرجه ان الفرق واضح','Musculoskeletal Diseases'),(612557,'هل استخدام كريم البنكوين لتفتيح البشره بنسب معينه هل يضر البشره علما باني لايوجد لدي بهاق للتفتيح فقط وايضا الجلوتاثيوم هل يفتح البشره ام لا وهل ماده nac لها مضار ام لا','Dermatology'),(1484613,'علاج الضعف الجنسي وزيادة في طول القضيب','Sexual Health'),(602194,'كم حجم القضيب في سن 19','Sexual Health'),(168858,'هل ورم المخ يسبب انفصام في الشخصيه وكيف','Psychiatric Diseases'),(1487491,'مسالخير انا يدخن ارقيلة صار الي اكثر من ثلاث اشهر و لاحظت انه صار عندي كرش و كل يوم كنت ادخن ارقيلة بكثرة لذلك خففت الارقيلة صرت كل يومين مرة واحدة ادخن هل بهذا التخفيف سيتوقف نمو الكرش و الوزن الزائد','Nutrition'),(660355,'سمعت انه قد عاد انتشار انفلونزا الخنازير و اخشى اني احمل اعراضه فهل له علاج و كيف اتاكد من وجود العدوى','General Medicine'),(512900,'عمري 31 واعاني الصلع في مقدمت الراس وفراغات كثيره ويتساقط شعري بشده استعمل حبوب الزنك واوميجا 3 ولم يتوقف التساقط','Dermatology'),(1552286,'الشعور بحرقة بعد التبول و خروج قطرات بشكل متقطع قد يستمر لفترة ساعة و نصف مع العلم اني اعاني من وخز وانتفاخات في الجانب الايمن الايسر من الجسم بسبب بكتيريا الامعاء','Urology & Venerology'),(1556446,'السلام عليكم انا اعاني من تاخر الدورة الشهرية بيوم واحد كل شهر مثلا تاتي في يوم 22 والشهر القادم في 23 ثم في الشهر الموالي 24 هل هي منتظمة ام لا ومتى تكون غير منتظمة','Gynecology & Women Diseases'),(1072897,'مرحبا انا عندي شك ان الغدة الدرقية مريضة لاني احس ببعض الاعراض ولكن عملت تحاليل منذ 3 سنوات وكانت جيدة فبماذا تنصحونني جزاكم الله','Heart Disease'),(1332099,'في اي عمر يختفي التنفس في القلب عند الطفل','Heart Disease'),(953204,'انا فتاة اتناول دواء الصرع ديباكين كرون500 وهل هذا الدواء يؤثر على العلاقة الجنسية وهل ديباكين يمنع من حدوث الحمل','Neurology'),(710912,'السلام عليكم انا مصاب بالتهاب الكبد الفايروسي A واعاني من حكة شديدة في كامل الجسد هل ممكن ان تكون بسبب هذا الالتهاب وماهو علاجها','Internal Medicine'),(434397,'سلام عليكم انا متزوجة ل5 شهور في الشهر الاول حصل معاي حمل ولكن للاسف اجهاض في الشهر الثاني تاني لم يحدث معاي حمل مع انو دورتي منتظمة','Gynecology & Women Diseases'),(821086,'ضعف الحيوان المنوي','Urology & Venerology'),(467946,'هل الضعف في عضلة القلب يسبب زيادة في ضربات القلب ام نقصان بها ارجو الرد','Heart Disease'),(834372,'لون بشره وجهي بيغمق انا لا اتعرض للشمس كثيرا و ظهرت لي بقع وردية او بنيه قليلا و الجلد الي فيها بيتقشر متل جفاف البشره ماذا افعل ما سبب هذا الاسمرار و البقع ارجوكم ما الحل','Dermatology'),(1361973,'انا باخد التروكسين 100 ووزني ثابت وانسبهTshعندي 19ما هي الجرعه المفروض اخدها','Endocrinology'),(1349630,'صغر حجم وطول القضيب لدي','Sexual Health'),(1256049,'السلام عليكم انا حامل في الشهر الاول قبل ان اعرف اني حامل جلست في ماء حار جدا جدا بغرض انزال الدوره وشربت اعشاب مثل البابونج والبردقوش هل يسبب كل هذا تشوه للجنين','Sexual Health'),(1047458,'هلا انا اجهضت والدوره رح تيجي بعد شهر من الاجهاض هل علي حسب الايام يلي بينزل فيهن دم من ضمن الشهر او بعد ما يخلص الدم احسب للشهر','Gynecology & Women Diseases'),(164974,'السلام عليكم الاحظ وجود ما يشبه الحبة الصلبة حجنها صغيرة عند منطقة اتصال البربخ بالخصية اليمنى وتسبب الما فقط عند الضغط عليها وذلك الالم يكون في منطقة الخصر هذه الحبة الكتلة اعتقد انها متصله بالبربخ لانني استضيع تحريكها نوعا ما ملاحظة حجم الخصية اليمنى هو 5 3 25 واليسرى 45 25 2 ما تشهيصكم لها ولكم جزيل الشكر','Urology & Venerology'),(643925,'ماهو سبب مرار الفم ونشفان الريق والاحساس بالقيئ','Dental medicine'),(1630578,'طفلي عمره خمس سنوات يخرج الى الحمام اكثر من مرة باليوم بحدود ٢ ٣ مرات لون البراز اصفر وبعض الاحيان به لون اخضر يفضل الفواكه والموز والحليب على الطعام العادي خصوصا وقت الغداء والعشاء','Pediatrics & Child Health'),(1483615,'حبيت استفسر طفلي جته خدشه ب العين هل هي خطيره وهل يجب الذهاب الى الطبيب','Ophthalmology & Eye Diseases'),(1589771,'اعاني من عوائم العين عندما لا ارتدي النظاره وعندما ارتديها لا اراها هل لو عملت عمليه تصحيح ابصار عوائم العين ستختفي مع العلم عندي قصر نظر والاستجماتيزم وما الطريقه الي اجعلها تختفي وما نصيحتك','Ophthalmology & Eye Diseases'),(482654,'جامعني شخصين من الخلف لمده سنه وتوقفت من شهر 2 لاني تبت الى الله ولبست الحجاب واريد ان اتزوج لكن فتحه الشرج توسعت وهل ممكن انها تضيق مع مرور الزمن وانا خائفه','Sexual Health'),(862833,'زوجي يعاني من ضعف الانتصاب اثناء الايلاج رغم قوته اثناء المداعبة ولايريد زيارة طبيب لانه يرى انه امر نفسي مضى على زواجي 5 اشهر ولم يفض الغشاء في هذا الوضع هل ممكن حدوث حمل','Sexual Health'),(1525980,'اعاني من فرط نشاط الغدة الدرقية استعملت دواء ثيرازول لمدة شهرين حبة واحدة صباحا و كان تحليلي fT4 176 H TSH 0074 L بعد الدواء صار fT4 188 H فهل هذا طبيعي','Endocrinology'),(476521,'موعد زفافي اقترب لكن تقلقني مسالة غشاء البكاره كثيرا لآني كنت امارس العاده السريه وبعض الاحيان امارسها مع خطيبي وكان يداعبني بعضوه اخاف ما ينزل مني دم ماذا افعل لكي ارتاح','Sexual Health'),(1279791,'مرحبا في الاسبوع 13 اكد الطبيب ان الجنين ذكر وكان واضح المعالم اما في الاسبوع 18 قال انها فتاه ماذا يعني هذا الارتباك لقد احترت شكرا','Psychiatric Diseases'),(1562680,'انا عملت عملية ناسور في ودني ٣ مرات على مدار ٥ سنين تقريبا دايما كان بيبقى في صديد ف المكان ده لكت حاليا مفيش صديد لكن في الم حاد بيكهرب في مكان العمليه مش عارفه سبب الالم','General Surgery'),(1616092,'اجهضت فى الشهر التانى هل احتاج تحليل نسبة الحليب مع العلم احس بوخز فى الثدى فى بعض الاوقات','Gynecology & Women Diseases'),(353461,'انا غير متزوجه 23 سنه اتناول حبوب منع الحمل لعلاج التكيس لانتظام الدوره منذ اسبوعين اعاني من خروج افرازات لزجه جدا مع دماء كنت اجدها عند المسح لكن منذ يومين اصبح نزيف يخرج كميات دم اسود كثيرا للعلم انه موعد الدوره ايضا هل اذهب للمشفى ام انتظر','Gynecology & Women Diseases'),(1040921,'عند فتحة المهبل يوجد قطعة لحم و في الوسط فتحة تمتد لجانب تلك اللحمةعلى شكل هلال هل ذلك طبيعي و معنى ذلك ان هذا الغشاء موجود و منها تنزل الافرازات و هل سينزل دم مستقبلا','Sexual Health'),(571588,'تاخرت دورتي مدة 3 اسابيع مع الم في الضهر والان في الاسبوع4 نزل مني دم بني لكنه قليل مع الم في الضهر والبطن هل هذه بشارة حمل','Gynecology & Women Diseases'),(74834,'السلام عليكم اعاني من الام في القولون وحموضه شديده وطعم حديد اوصدي في لساني وعملت تحليل جرثومة المعده وطلعت سليمه ماذا افعل جزاكم الله خير ونفع بعلمكم','Digestive System Diseases'),(956213,'السلام عليكم انا عمري من 12 سنه الى 13 سنه عندما ينزل السائل المنوي يكون شفاف كل المياه فهل هذا طبيعي ام لا او لاني لم يبلغ او يصبح الحيوانات المنوية كاملهاو هناك مرض وشكرا','Sexual Health'),(1597725,'صار شهر رجعت للتمرين عند المشي لمدة ٥ دقائق يحصل عند الم في الصدر قوي عملت اجهاد وتخطيط وايكو وتحاليل القلب سليمه عندما عملت الاجهاد ظهر الوجع لكن التخطيط سليم جدا لا يوجد','Heart Disease'),(1302747,'ياخي انا عندي تورم حول البذر وحبوب تقيح والم شديد ماذا اعمل','Musculoskeletal Diseases'),(1416754,'انا اعاني من ضيق التنفس واصبح هلواس كامل اليوم افكر بهذا الشبح لم اعد اشعر بالراحه والفرح كل شي اصبح لا طعم له','Psychiatric Diseases'),(40408,'السلم عليكم ممكن اعرف عن مرض البواسير كيف يعالج بدون جراحه','Internal Medicine'),(738930,'اعاني من الشعر الزائد واريد حلولا نهائية لهذا المشكل بتكلفة بسيطة نصحوني بزيت نبات السعد وزيت النمل والخل الابيض والترمس المر والليمون والملح ولم ادر مااختار انصحوني رجاء','Dermatology'),(470828,'ماسبب خروج سائل شفاف لا رائحه له من فتحه الشرج لرجل وقت الجماع','Digestive System Diseases'),(562674,'والدتي لديها فقر الدم وقد قامت قبل سنة بعملية تكميم وتحويل مسار واحيانا تضعف ولا تستطيع ان تتحرك ف ارجوا ان تخبروني مالعمل حين تضعف لا سيما ان المسعفين قالوا ان المؤشرات سليمة','General Surgery'),(712668,'كم يدوم غلاف الاسنان','Dental medicine'),(609562,'زبي اقعدك على زبي يا ابو كالى ولله الحمد','General Medicine'),(1310192,'اشعر بنبضه فوق صدر الايسر','Heart Disease'),(1185645,'هل استطيع شرب ليريكا و تيجريتول معا','Pharmacology'),(1400929,'اعانى من صغر حجم القضيب وهذا يسبب لى احراج شديد بين اصدقائى وفى المجتمع ايضا ارجو من اى طبيب ان يساعدنى','Urology & Venerology'),(128058,'السلام عليكم ورحمة الله اشكر لكم هذا المجهود الرائع جعله الله في ميزان حسناتكم وارجو الرد علي سؤالي لاني في قمة الحيرة انا شاب ابلغ 19 عام وامارس العادة السيئة وعندما اري منظر مثير لاينتصب قضيبي ولا احتلم فهل لدي ضعف جنسي ام ماذا ويبلغ طول قضيبي في حالة الارتخاء 10 سم فهل هو طبيعي ارجو الرد وجزاكم الله خيرا','Urology & Venerology'),(601222,'ما العضله التي تكون معصره للمهبل','Sexual Health'),(8166,'اعلى هذا الموقع اللميز منذ ثلاث ايام ظهر على صلبة العين حبيبات بارزة جيلاتينية من نفس لون صلبة العين ما هى هذه الحبيبات وما اسبابها وما هو العلاج','Ophthalmology & Eye Diseases'),(405627,'دكتور عندي الالم الدورة الشهرية افضل اخذ باراستول لو بروفين وشكر الالم فضيع','Gynecology & Women Diseases'),(1513364,'استفسار عن تحليل السائل المنوي هل يعتبر ممتاز','Urology & Venerology'),(1467394,'اريد برنامج غذائي صحي انزل عدد من الكيلو جرام دهون تقريبا ٢٠ كيلو','Nutrition'),(568465,'عمل عمليه يوم الاحد عمليه كيس زلالي ولس في ورم','Musculoskeletal Diseases'),(945101,'هل للوسواس الفكرى علاج سلوكى وهل يعالج الوسواس بالدواء فقط كليا وهل 3 اسابيع على فافرين 300 مدة كافية لاظهار التحسن وامتى احكم على استجابتى للفافرين','Psychiatric Diseases'),(1180766,'هل علاج بيتاميثازون يتاثر على التبويض','Pharmacology'),(466484,'عندي مشكلة وهي نصف وجهي لاينمو وفكي السفلي منحرف واذني تالمني وانتفاخ في الفك تحت الاذن ماهي المشكلة وكيف علاجها','Dental medicine'),(748463,'عندما اقرئ مواضيع تخص جنس يحدث انتصاب سريع وهل هذا انتصاب ثحي او مرضي او بسبب تفكير في موضوع جنس','Sexual Health'),(1134971,'هل يمكن لمرض الزهايمر ان يفقد الكلام','Pharmacology'),(1263535,'انا اعاني من شعور بالحزن و الفراغ الدائم وادخلت للمستشفى لاني حاولت الانتحار فذهبت عن طبيب و اعطاني ادوية ففقدت الرغبة في مواهبي و اشعر بان احدا آخر يضع افكارا ليست لي في راسي','Psychiatric Diseases'),(540602,'ابني تساقطشعره وهو بعمر 8 اشهر وعمره الان 4 سنوات وعلمت ان لديكم طريقة مضمونة للعلاج ساعدوني وجزاكم الله عنا خيرا','Dermatology'),(1055473,'مامعنى حمل ضعيف وهل فيه خطورة واحتمال اسقاط الحمل وماذا علي فعله ليكون حمل سليم وجزاكم الله خيرا','Gynecology & Women Diseases'),(1470580,'تاخرت دورتي 6 ايام واليوم نزلت ع خفيف مره وسويت اختبار دم للحمل وطلع سلبي ايش ممكن يكون سبب تاخرها كل هالوقت','Gynecology & Women Diseases'),(548497,'اعاني من اثر كدمة انف وقعت منذ شهر ونصف لا يزال حتى الآن احمر باهت استعملت madécassol لانه كان جرح ايضا اظنها اثرت سلبا ما الحل','Dermatology'),(1473137,'هل المكمل الغذائي ديابيتون مناسب لمرضى السكر النوع الاول','Endocrinology'),(1319186,'مساء الخير ممكن اعرف ما هو علاج العقد الكيسية في رسغ القدم وشكرا','Musculoskeletal Diseases'),(28678,'هل يحتاج انسدال الصمام التاجي الى علاج','Heart Disease'),(1001547,'كيف يستعمل دواء الاوتوسين','Pharmacology'),(1588277,'السلام عليكم انا شخص مدخن ابلغ من العمر 30 عاما بدات منذ شهر تقريبا اسمع صوت غريب يحدث في مرحلة الشهيق ويحدث فقط عند اخذ نفس عميق اما في حالة التنفس العادي لا اسمع هذا الصوت نهائيا احس ان الصوت يحدث عند امتلاء الشعب الهوائية بالاكسجين احيانا يختفي الصوت تماما حتى مع اخذ نفس عميق لا اسمع شيء','Ear, Nose & Throat Problems'),(172362,'السلام عليكم انا اعاني من حبوب في الراس مثل حب الشباب وهذه المشكلة تسببت لي في سقوط الشعر هل هناك علاج لهذه المشكلة مع العلم ذهبت عند طبيب جلد ووصف لي شامبو فقط ولم يعطي نتيجة شكرا','Dermatology'),(93636,'سلام عليكم يا دكتور لوسمحت انا اعاني من قضيبي لانه سرسع الاثارة وبسرعه ينتصب ويقذف بسرعه ومن ثم يرتخي بسرعه ويصغر مثل قضيب الاطفال صغير جداجدا واذا انتصب يخرج منه مذي كثير حتى لو ارتخى وفيه انحناء الى اليمين وراسه منحرف ايضا وماهو سبب ظهور نقاط بيضاء عليه وفيه عروق منتفخه حمراء طوله 13سم عمري 19 وطول 175 ووزني 110 وانا اسف على الاطاله وارجوا منك الاجابه والرد بسرعه','Sexual Health'),(672402,'انا افعل رجيم واشتريت لبن وثم لا حظت انه ليس مكتوب به قليل الدسم او كامل الدسم كيف اعرف انوع دسم هذا البن مع العلم مكتوب فيه معلومات غذائيه لمئه مله يتضمن السعرات و الفتمينات','Nutrition'),(1202548,'هل شرب شاي حبة الحلاوة كل يوم يضر','Digestive System Diseases'),(1174435,'ابني لاينام عمره عامين و10 اشهر وفاق للشهية ما الحل','Gynecology & Women Diseases'),(1071104,'كتب لي الدكتور ال clexane تغذية لمشيمة حملي في اول الشهر لان سبق وحدث معاي وافاة جنين بشهر الثامن لضعف المشيمه مافائدة هذهي الابره ومااضرارها وهل هي تحتوي ع الكرتزون او لا','Gynecology & Women Diseases'),(783821,'حموضة الحنجرة','Digestive System Diseases'),(205156,'مرحبا د شيار عندي ابني يبلغ من العمر 9شهور يعاني من فقدان للشهيه مع العلم هو صحته جيده ولا يعاني من اي شئ مجرد انه هو نحيف جدآ ولا ياكل اي شئشكرآ','Pediatrics & Child Health'),(218172,'الكحه او البحه في الصوت لازم مضاد حيوي مع شراب الكحه','Ear, Nose & Throat Problems'),(477359,'تاخير الدورة','Gynecology & Women Diseases'),(1103907,'قمن باجراء تحليل hiv combo p 24 بعد شهرين هل النتيجة قطعية ونهائية ام لا','Sexual Health'),(1071939,'انا بتالم كتيير اثناء الدورة ومن كتر الوجع باخد مسكنات كتير بتوصل بيوم اخد 8حبوب صرت حس لما اخد حبة عيار500 ما بتمشي معي كيف رجع جسمي يتعود ع جرعة قليلة','Gynecology & Women Diseases'),(504926,'الدالية اللسانية الصورة مرفقة زرت طبيب مختص وصف الدواء ديوفين 300 و ارجوا افادتي بخصوص Lingual varicosities https o quizlet com k2Rb0QmmHel3nFtlJ2khtw m jpg','Internal Medicine'),(1343675,'مرحبا منذ حوالي ٣ اسابيع شعرت بالم في خصيتي اليسرى مع احمرار وتشنج وضمور واعطاني الطبيب العلاج والان عادت الاعراض مع العلم انني اصبت مرتين بالسيلان منذ سنة ولم اشعر براحة لحد الان اشعر دائما بوخزة في راس القضيب وقمت باجراء مسح ولايوجد بكتريا','Sexual Health'),(537342,'فيه كلبشة او تقلصات اعلي يسار البطن و تمتد الام الي الظهر هل السبب نقص فيتامين د لاني حللت و طلع 11 و باخد 5000 وحدة علاج','General Medicine'),(1202872,'عمري 24 عزباء حدث مع تاخر في د الشهرية شهرين وصفلي الطبيب دوفاستون شربت الشهر الاول فتاخرت 11 يوم على اليوم لي من المفروض تنزل فيه فوصفلي بروجينوفا واليوم عندي 7 ايام وم ومانزل','Gynecology & Women Diseases'),(347153,'ما هي اعراض مرض الضغط','Internal Medicine'),(723179,'حقنةابرةفيلرز تحت العين منذثلاث اشهر ومن وقتها اصبحت اشعربرفة عين مستمرة علی جفن عيني الاعلی وهذة الحالة في العين اليمنی هل سبب الرفة من حقنة الفيلرز وما علاجها','Ophthalmology & Eye Diseases'),(7958,'لدية مشكلة في افرازات الكبد واتلقى علاج ابرة دبرفوست 2مل كل عشرين يوم ابرة ما تائير هذه الابرة على الجسم على المدى الطويل وضرار الكورتيزون الذي موجود بها وهل لديكم علاج لهاذا المرض لكي تساعدوني لان عندما ياتي موعد الابرة يبدا وجهي وجسدي بلورم والانتفاخ بشكل مزهل جدااتمنة المساعدة','Pharmacology'),(1424106,'هل شد الاشفار بقوه يفقد الغشاء لان بعد الفحص الذاتي اشعر بحرقه والم قليلا في نهاية الشفر الاصغر من الجهه اليسرى و اسفل فتحة البول فيه لحمه زهريه تمتد من الجوانب و للاسفل و لكن ف الجهه اليمنى كانه فيه شق يلتحم احيانا وهل ادخال الفوط بين الشفرين بشكل افقي للامتصاص يضر الغشاء هل الغشاء سليم ارجوكم','Urology & Venerology'),(925229,'كريم stri b ينفع استخدمه وانا حامل في الشهر الرابع لتخفيف من ظهور الاسترتش مارك','Gynecology & Women Diseases'),(1134705,'السلام عليكم تم حقني ب 6 ابر على مستوى العضلة و كان الحقن خاطئ واشعر بتورم في مناطق الحقن والم ليس شديد لكن اشعر بالخوف من ان يؤدي هذا الى مخاطر اخرى ارجو افادتي بحل','Dermatology'),(1606642,'مند ثلاثة اسابيع كان هرمرن لحمل ١٢٣٥٠ و منذ يومين اصبح ٣٠ الف هل يتضاعف ام يوجد مشكلة اني انزف منذ ثلاثة اسابيع يوميا نذفا خفيفا و توقف عندما اخذت ابرة انتي دي','Gynecology & Women Diseases'),(544908,'ابي معه جلطه في الراس والقلب ومعه دوخه بستمرار وما رائك بذلك وعمره 70','Heart Disease'),(945980,'اشعر برعاش في شفتاي وخدي و عيناي عند كثرة الابتسامة والمزاح او عندما اتحدث مع فتاة في المدرسة فدائما احاول ان اتهرب من تلك المواقف والآن اشعر بفقدان الامل في هذه الحياة','Psychiatric Diseases'),(1044240,'لقد تاخرت دورتي الشهرية من الشهر 6 سبتمبر الى 21 اكتوبر مع العلم كنت اتناول سولبريد و هومكس و كلاموكسيل و انا جد متوترة ارجو الرد هل هذا عادي','Gynecology & Women Diseases'),(838011,'لدي ضعف بشكل كبير ف ممارسة الجنس','Sexual Health'),(1257874,'انا ٢٩ سنة صحتى جيدة من سنة خسيت وفقدت كتلة عضلية ومن وقتها عضوى صغر طول وعرض والانتصاب ضعيف حتى بالفياجرا اهتميت بتغذيتى وجسمى اتحسن لكن عضوى لسه برغم كان حجمه جيد وانتصاب صلب','Sexual Health'),(1090936,'سبب نزول دم الدورة الشهريةباللون البني غامق مع كتل مش قبل وبعد لا الدورة نفسها بالسبعه ايام الدورةوببعض الشهور تنزل عادي بس بنهايتها يكون بني مني متزوجة ولا اكل حبوب منع دورة','Gynecology & Women Diseases'),(341665,'ايهما الافضل تناول الادوية قبل الطعام ام بعده','Pharmacology'),(635947,'وما هو سبب انزلاق الفقرات العنقية','Musculoskeletal Diseases'),(1139699,'جاء على يدي بعض المني و قمت بغسله بالماء و الصابون و بعد 15 دقيقة لمست قطعة ورق نظفت بها مهبلي هل يمكن لبقايا المني ان تنتقل من يدي رغم غسلها الى القطعة التي نظفت بها ام مستحيل','Gynecology & Women Diseases'),(1541798,'هل القذف على المهبل يؤدي للحمل مع العلم اني عذراء وغسلته بالماء جيدا وكذاك اخدت حبة منع الحمل الطارئة','Gynecology & Women Diseases'),(1553567,'شربت خمس حبات اكمول ٥٠٠ دفعة واحدة وانا تحت سن ١٨ ماذا سوف يحدث لي','Pharmacology'),(1554396,'تفكير نفسي غير واقعي وغير منطقي مع مشي لاارادي ولا شعوري واحيانا نطق مع التفكير في وقت انعزال التفكير وكان النفس مثل شخص مجنون يوسوس احاول ان اتوقف عن التفكير مع النفس ولا استطيع منذ اكثر من 10 سنوات','Psychiatric Diseases'),(321048,'انا كنت امارس العاده السريه و توقفت عن ذلك بعد ان مارستها لفتره قصيره جدا و انا اﻷن كارها لكل هذه الاشياء و انا مصاب باحتقان المشكله اننى الان اذا تعرضت لاثاره ضعيفه حتى بدون انتصاب اشعر بضعف و رعشه فى كل جسمى لا تنتهى الى بعد نصف ساعه تقريبا ما هذا','Sexual Health'),(1285151,'الى عرقسوسي اخاف من فصام واقراعنه في نت كي اطمئن حدث العكس قرات ان مريض فصام يتوهم امراض حدث لي الم باذني حقيقي راودتني فكرة باني اتوهم ولايوجد الم لكن اتجاهلها لادراكي بخبثها','Psychiatric Diseases'),(389379,'السلام عليكم و رحمة الله و بركاته انا متزوجة و عندي ولدين و بنت مشكلتي انني استعملت غرسة امبلانون لكن عندي نزيف كل يوم لدرجة انني لا اعرف كيف افرق بين دم النزيف و دم الحيض','General Surgery'),(1324142,'منذ ما يقرب عام لدي رائحة غريبة لا تتغير في البراز بدون اعراض اخرى مقلقة مع العلم اني عملت منظار معدة وهي سليمة الحمد لله ولون البراز طبيعي لكن احيانا يوجد سواد في الطرف','Digestive System Diseases'),(701384,'ابني يمارس رياضة السباحة عمرة 12سنة تحدث له كل فترة شد في عضﻻت جسمه بسبب ارتفاع الﻻكتيك اسيد اثناء التمرين هل هناك طريقة للتخلص من هذا الشد في الجسم سريعا','Musculoskeletal Diseases'),(360385,'هل يمكن ان ان يكون جرح غشاء البكارة قد التام بعد التعرض للاغتصاب في سن 10 باصبع اليد وعدم ادخال العضو الذكري مع العلم انني لم امارس الجنس ابدا في حياتي وانا الآن في سن 26 افيدوني ارجوكم هل فقدت عذريتي كليا','Sexual Health'),(615005,'السلام عليكم فتاة عمرها 27 بعد الولادة ب15 يوم تناولت حبوب منع الحمل سيرازيت حبة يوميا ولكن لم ينقطع الحيض عني الا لمدة 10 ايام بعد شهرين من الولادة فقط مع العلم ان لدي 3 اشهر','Gynecology & Women Diseases'),(851028,'اعاني من ارهاق دائم ذهني وجسدي عندما امشي مثلا يكون لدي ترنح في حركتي واكون مرهقا واعاني من قلة التركيز في الدراسة كان لدي نقص بيتويلف وفيتامين د اذهب الى اخصائي ماذا','General Medicine'),(1555471,'هل يحدث حمل في حاله تم الانزال علي اليد وثم غسلها بالماء و الصابون جيدا وثم تنشيفها بالمنشفه و اصبحت جافه تماما وبعدها تم لمس المهبل بهدف التشطيف وهل يحدث حمل في حاله جلوسي علي مرحاض كان قد تم الجلوس عليه من قبل شخص كان عليه بقايا مني علي قضيبه ولم يغسل وثم جلست علي المرحاض من بعده','Gynecology & Women Diseases'),(1229131,'اين نجد هذهي بودرةسوستاجين','Dermatology'),(1166134,'ما معنى نزول السائل الابيض من المهبل و ماذا علي ان افعل','Gynecology & Women Diseases'),(329674,'السلام عليكم ورحمة الله قرات كثيرا عن ان ثمرة غوانابانا تساعد في علاج السرطان فهل ذلك صحيح وما هي فوائدها الاخرى ان كان لها فوائد فوائد','Pharmacology'),(1483162,'ممكن لمريض القصور الكلوي الذي لا يقوم بغسيل الكلى ان يتناول المكمل الغذائي اوبتامينيس ام انه لمريض الغسيل الكلوي فقط ملحوظة مستوى الكرياتينين 28 اليوريا 79 البوتاسيوم 59 الفوسفور 55','Urology & Venerology'),(509423,'هل يمكن عند استئصال المستقيم كاملا بسبب ورم سرطاني اعادة زراعته او تعويضة باي وسيلة مع العلم انه يوجد كولستمي بلجهه اليسرى من القولون','Tumors'),(1614806,'اعاني من الم الصدر حوالي ثلاث شهور وذهبت لطبيب القلب اجرا ايكو و هولتر وبعده ذهبت لطواري من الالم واخبرني انه راى الايكو وقال كل شي سليم واعاني من خوف شديد وتفكير من سبب الالم','Heart Disease'),(1102016,'السلام عليكم انا امارس العادة السرية وعند لانتصاب افقد الانتصاب وعند انتصاب صباحي يدوم الا لثواني اناقلق جدا مالحل يادكتور اريد الاجابة فالحين من فضلك','Sexual Health'),(1567175,'والدتي مريضة شلل رعاش وتاخذ علاجه منذ اكثر من ٢٠ عام بدات تظهر عليها اعراض مثل تهيئات حسية وبصرية وتشم روائح لدرجة انها تخاف ان تنام هل هناك علاج فعال لهذه الحالة','Neurology'),(822754,'ولدت قبل شهر ونصف وانا ارضع طبيعي قبل 4ايام لاحظت وجود حبة صغيرة في التدي الايمن قريبة من الحلمة بالاول كان بها صديد متل الحبوب العادية وبعد ازالته بدات تؤلمني اثناء الرضاعة','Dermatology'),(666496,'عانيت قبل سنوات من مرض مضاد ذهان وشفيت وقبل سنتين عدت الى احد العلاجات وهو كلوزبين والاسم التجاري ليبونكس السؤال لدي تحليل مخدرات هل يظهر فيه النتيجة ايجابية','General Medicine'),(1041607,'اذا كانت نسبة Hcg13 75UI L ففي اي اسبوع اكون علما ان دورتي كانت 7 9 2017','Gynecology & Women Diseases'),(860940,'السلام عليكم زوجتي اخذت هاذا الدواء الشهر الماضي لتنشيط المبايض بوصفه من الطبيب وبعد اخذ العلاج كانت النتائج ممتازه والدوره الشهريه منتظمه هل يمكن اخذ العلاج مره اخرى','Gynecology & Women Diseases'),(1243923,'كيف انام الان','General Medicine'),(1544275,'احس يتوسع خفيف في فتحة الشرج كنت مارست الجنس الشرجي منذ تلات سنوات وتوقفت اتحكم في البراز والغازات ولاكني ساتزوج واثقة اذا اكتشف الزوج الاتساع او طبيبة النسا هل ممكن اكتشافه وهل ممكن معرفة سبب الاتساع ام ان شكله طبيعي','Sexual Health'),(708739,'لو سمحت انا جالي تعب غريب من حوالي سنة تنميل في الجنب الايسر من جسمي كله و بعدين صداع شديد جدا و بتخنق و زي جسمي بيتهز رحت لدكاتره كتير قالوا مافيش حاجة','General Medicine'),(1425240,'نفستي تعبانه محتاجه دكتور نفساني انا تعبانه جدا','Urology & Venerology'),(1142427,'ما افضل علاج لتكيسات الرحم غير حبوب تنظيم السكر وهل هي سبب لتاخر الحمل','Gynecology & Women Diseases'),(576482,'حرقة البول','Urology & Venerology'),(590072,'عمري 72 سنة واجريت لي عمليه قبل 25عام صمام ارطي صناعي وتابع لدى مركز القلب ويعملون اشعه وتحليل وموعيد مع دكاترة التخثر ودكاترة صمام القلب اسوال هناء','Heart Disease'),(1367797,'انا متزوجه من ثلاث سنين اول مره حدث اجهاض وثاني مرة عملت عمليه اطفال انابيب بعد تاخر الحمل حدث اجهاظ انا اعاني من تخثر دم بس نسبه ليس مرتفعه ماذا علي افعل لضمان نجاح عمليه اطفال الانابيب','Gynecology & Women Diseases'),(1292831,'لقد قمت بفض غشاء البكارة عن طربق العملية منذ 10 ابام و احد اليوم ينزل دم طفيف اسود اللون مالسبب يانرى','Sexual Health'),(69826,'هل تناول عصير الليمون مفيد في تفتيت الحصى وعلاج المسالك البولية','Urology & Venerology'),(1497653,'كيس دهني ف صحن اصفن','General Surgery'),(855385,'كنت قد اخبرتكم اني مريضة ربو زرت طبيبي اليوم وقال لي بان آخذ دواءي كاالعادة لكن امي منعتني من اخذه كل هذه السنين قاءلة انه يسبب هشاشة العظام solupred','Respiratory Tract Diseases'),(1215411,'بعد اسبوع من تناول الحبة الطارئة norlevo بدا ينزل علي دم بالبداية بني واسود ثم احمر وهو مستمر لليوم الثاني على التوالي علما ان دورتي القادمة ستكون بعد 19 يوم','Gynecology & Women Diseases'),(1593689,'انا يعاني عن طريق صدري لمااباكل اي حاجه يجيلي ان لازم اعمل طريق تنفس شبه المتوبه كدا عاوزه اعرف السبب','Psychiatric Diseases'),(1463778,'لم تكن موجوده مطلقا بدت صغيره ثم بدت واضحه لكن ما زالت صغيره وجود سوابق عائليه ميلانوما عمتي','Dermatology'),(727892,'السلام عليكم ورحمة الله وبركاته من فضلك ماهي طبيعة تقرحات الفم الناجمة من العلاج الكيميائي للسرطان ارجو التفصيل في الشكل واللون ومالاجراء السليم في التعامل معها شكرا','Dental medicine'),(129442,'هل الكاكاو الخالى من السكر يخفض الضغط ام يرفعه','Internal Medicine'),(660999,'هل من الممكن وجود سرطان بالقولون بدون اعراض ك الدم بالبراز او الام في البطن وغيره','Digestive System Diseases'),(1588644,'عملت كورتاج من شهر وذهبت للطبيب للفحص وعملي سونار مهبلي وكان الرحم سليم هل يكشف السونار المهبلي التصاقات الرحم ام يجب عمل تنظير للرحم','Gynecology & Women Diseases'),(303702,'السلام عليكم والدي يعاني من مرض النقرس الان اكمل الشهر والنصف ولازال الالم مستمر بالرغم من المحافظه والامتناع عن كل مسبباته ارجوا توضيح السبب ولكم جزيل الشكر','Musculoskeletal Diseases'),(1336385,'لو سمحتوا مارست العاده السريه بطريقه سطحيه دون ادخال اي شئ ولكن بعد ساعات لاحظت نزول دم متكتل مع البول واستمر لمده تلات ايام نزول الدم المتكتل هل تاثر الغشاء','Sexual Health'),(1135706,'من فضلكم عندي سؤالين ١ انا اخر دورة كانت ١٠ ١١ ٢٠١٨ في اي اسبوع وشهر الآن والسؤال ٢ اني احس بحركة الجنين يوميا عدة مرات لكن تختلف قوتها هل هذا بسبب الامساك او طبيعي وشكرا','Gynecology & Women Diseases'),(132174,'ابنتي تبلغ من العمر الان 3 سنوات منذ ولادتها تعاني من تشوهات خلقيه في المفاصل حيث انها عندما ولدت كانت على شكل كرة اي ان ارجلها كانت مرتفعه حتى الصدر وراسها يميل الى الجهه اليمنى ولديها وتر اقصر من وتر ايضا في الرقبه وا قرر لها المستشفى الحكومي عمليه للركب لانها لا تنثني اي ان الركب فيها محدودية الحركه وبعد العملية اصبحت تعاني من ان لها ركبه مثنيه باستمرار والركبه الاخرى مستقيمه باستمرار وهي الان تمشي والمشي عندها غير طبيعي حيث ان ظهرها مثني للخلف وارجلها كما ذكرت انفا ولا اعلم ان كنت قد اجد لها علاج','Musculoskeletal Diseases'),(1377948,'اعاني من مشكله ب الحلق اخره تتجمع البلغم ويصحبه رائحه كريهه مع بياض اللسان','Ear, Nose & Throat Problems'),(319419,'ما هي علاقه ارتجاع المرئ والتهاب المعده وتاكل جدار المعده بتضخم الكبد وهو 156 وما اسماء التحاليل لمعرفه السبب','Internal Medicine'),(606712,'طرق معالجة فقر الدم بسبب نقص الحديد غير الحبوب','General Medicine'),(664318,'انا اخدت السيوفاج ٥٠٠بغرض التخسيس عايزه اعرف اخده لمده ادايه وكم مره باليوم والحمدلله لا اعاني من مرض السكر وبعد الاكل ام قبله ارجو الافاده وهل هو امن ليه مع الشكر','Nutrition'),(1274967,'السلام عليكم وانا عمري 15 سنة تعرضت لاصابة على الخصيتين وادى ذلك لالحاق الضرر في الخصية اليسرى والشعور بعدم تكورها فقست هل يؤثر ذلك على الانجاب وهل هذه','Sexual Health'),(1324279,'السلام عليكم عندى نقص فى هرمون ال fsh واريد علاج انا ذكر ٣٢ سنة متزوج وتم نقص الهرمون بعد البلوغ نتيجة لتعاطى هرمون الذكورة لكونى لاعبا لكمال الاجسام','Sexual Health'),(404618,'مااسباب الاوجاع في منطقة اسفل الظهر والتي تمتد الى الخاصرة','General Medicine'),(1289369,'مرحبا دكتور انا كتير تعبانه نفسيا عم بتصير عندي عصبية من اقل موقف هالشي عم ياثر على دراستي وحياتي وعلاقتي بخطيبي يلي كتير عم ايقو بتعصيبي وحسسيتي وغيرتي الزايدة عليه','Psychiatric Diseases'),(72566,'اذا وقع شيئ في الخصية جسم غريب مثلا هل لابد من الشعور بالالم ماهو الشيئ الذي يجعلنا نتالم','Urology & Venerology'),(1116530,'الدورة نسبه الدم فيها متوسط ولكن لا تتوقف ارجوكم اي دواء يوقفها فلم يجدي الديسينون و لا الاعشاب في ايقافها وهل هذا بسبب الفيبروم وما الحل','Gynecology & Women Diseases'),(430639,'تمارين مابعد عملية تقوس بالساق وهل يتم ازالة الشريحه','Musculosceletal Diseases'),(1186214,'دورتي مو منتظمة طلع معي هرمون ومبايضي حجم صغير آخر دورة ٢٠١٨ ٥ ٢٢ ٢٠١٨ ٦ ٢٠ اخدت دوفاستون قريت دورتي هلق في الم في الصدرواسفل الظهر ودوخة بسيطة ممكن يكون حمل','Gynecology & Women Diseases'),(1331039,'عمري ٥٣ سنه اعاني من الالام شديده بالثديين عملت ميموقرام والترا ساوند ظهر ورم بالثدي ولم اكمل فحوصات اعرف ان الورم الخبيث يكون بدون الم','Tumors'),(410745,'شاب يعاني من تشنجان او كهرباء زيادة وياخذ علاج فالبورال وزاد له الطبيب علاج اخر اسمه تبيراميت ورغم ذلك تاتيه الحاله ولكن بدرجة اقل افيدوني فتح الله عليكم','Neurology'),(1214922,'استخدمت منشفة رجل كان عليها سائل منوي وقمت بمسح مهبلي بها بعد ساعتين جاءتني الدورة والشهر التالي ايضا هل هذا سبب كافي لعدم وجود الحمل هل يمكن حدوث الحمل بعد اشهر','Sexual Health'),(1609284,'انا انظف واحك فرجي بالاصبع الاوسط ولدي وسواس انه يمكن ان اكون فضضت بكارتي لذلك قمت بتمشية اصبعي علي فرجي بطريقة راسيه لاثبت لنفسي انني لا استطيع ادخال الاصبع دون الشعور بمقاومة الاشفار ثم جعلته بشكل راسي بحذر ورايت ان طرف اصبعي نصف العقلة دخل بين الشفرتين الداخلية هل يمكن لهذا ان يكون قد فض الغشاء','Sexual Health'),(976562,'عندي بلغم من حوالي شهر اعاني من نزوله الى معدتي وانا حامل في شهر ٢ مؤخرا لاحظت قليل من المخاط في البراز اكرمكم الله هل يمكن ان يكون راجع للبلغم وعندي قولون عصبي ان خائفة','Digestive System Diseases'),(911322,'السلام عليكم انا شاب عمري 24 سنة و لدي انتفاخ كبير جدا مقارنة بالخصية الاخرى اعاني منها منذ ان كان عمري 15 سنة وقد قلقت كثيرا ان تكون سرطان للخصية مع العلم اني عندي وزن كبير','Sexual Health'),(597677,'علاج نهار لمرض السكر','Endocrinology'),(1442034,'السلام عليكم دورتي متاخرة بيومين لم امارس الجنس انا و زوجي من غير المداعبة و القدف بعيدا رغم ذلك عملت الاختبار المنزلي و كان سلبي و كذلك تحليل الدم اشعر بالم في المبيض الايمن','Gynecology & Women Diseases'),(1384764,'انتفاخ في العينين طفح جلدي الم في البطن قيء بعد نصف ساعة وتختفي هذه الاعراض بعد ان اخذ دواء يحتوي على الارفين اوكرتزون لكن اكثر من مرة حدثت هذه الاعراض مثال عند اكل الزعتر مانغا جزر مع اني لا اتحسس من الجزر لكن مرة بعد ما اكلت من الجزر ظهرت الاعراض هل هنالك فحص معين لمعرفة مما نتحسس او ما السبب منه','Dermatology'),(1461046,'هل لبس البيبى الجديد بيتشطف ولا لا قبل ما يلبسه واه التطعيمات للبيبى فى اول شهر ومواعيدها','Gynecology & Women Diseases'),(1304166,'لاي امراض تفيد الجلسات الكهربائيه','Psychiatric Diseases'),(241822,'مع حب الشباب اصبحت بشرتي سمراء ودهنية و اثار حب الشباب تشكل بقع داكنة تؤدي لعدم توحد لون البشرة خاصة في الوجه علما اني لفترة طويلة لا اتعرض للشمس كما حذرني الطبيب المختص منها و صرف لي كذلك كريم ديفرين و دير مات Rol و لكن لا فائدة واريد توحيد لون البشرة ومع العلم ان اخوتي بشرتهم بيضاء','Dermatology'),(92232,'كيف نقوم با التعامل مع اختى ذات ال17 عام وهى مريضه سكر منذ 5سنوات وارجح الاطباء انها مريضه سكر منذ ان كانت جنين وهى سكرها غير منتظم ما بين العالى والمنخفض وتتعالج با الانسولين وهى الان تعانى ايضا من زياده نسبه الدهون على الكبد وزياده الكوليسترول وزياده الزلال وهى تعانى من نوعى السكر معا واوضحت الطبيبه انها قد تعانى ن فشل كلوى خلال عام على الاكثر اذا لما تعالج تللك الامراض معا اريد ايضاح ذالك وشكرا جزيلا','Endocrinology'),(1315426,'رجاءا هل دواء primalan 5mg في 3 اشهر الاولى للحمل له تاثير على الجنين','Gynecology & Women Diseases'),(479907,'لدي جهاز ظغط في البيت عندما اقيس به مرات متابعه اجد القرايه اختلفت مثلا 100 65 ثم94 62 ثم 92 63 هل بالجهاز خلل ام ذلك وارد وطبيعي','Internal Medicine'),(837404,'ما هو علاج قوة القذف وسرعة القذف علما بان عمري 42 سنة','Sexual Health'),(1372602,'اسهال اصفر مع رائحة كريها والام في المعدة مع غازات ادخل للمرحاض مرتان في اليوم الالام حول منطقة الصرة تصدر معدتي بعض الاصوات هذا يومي الرابع وحالتي لا زالت على وضعها','Digestive System Diseases'),(405702,'هل الوحمه عند الاطفال خطرة','Pediatrics & Child Health'),(565545,'ارجو سرعه الرد من الدكاتره الافاضل انا اعانى من امساك شديد علما باننى اجريت عمليه استصال لورم بالامعاء الدقيقه منذ خمس شهورواتناول حاليا عقار جليفك','Internal Medicine'),(1245104,'عمري 16 سنة اعاني من الكيس الشعري لمدة تقارب ثلاث سنوات فهل احتاج للجراحة ام لا','General Surgery'),(1618522,'حصل جماع في اليوم السابع والثامن والتاسع والثامن عشرة من الدورة الشهرية واعاني من اعراض التعب والارهاق والرغبة في النوم والاستفراغ وسؤالي هل يمكن حصول حمل في هذه الحالةوشكرا','Gynecology & Women Diseases'),(1558518,'انا ٢٧ سنه وامارس العاده السريه كل يوم وحياتي تتدمر ارجو الافاده ولكم الاجر والصواب','Sexual Health'),(388174,'والدتي تشعر بهبوط وتعب شديييد جدا وهي تمر في مرحلة اجهاض ما السبب','Gynecology & Women Diseases'),(1459178,'اريد السؤال عن تكلفة عملية زراعة حلقة في العين بغرض تصحيح البصر لدراسة الميزانية وهل هناك تامين يمكن ان يغطي مثل هذه العملية وهل الافضل البقاء على النظارة الطبية','Ophthalmology & Eye Diseases'),(1023934,'شباب و يا دكتور ان عمري 19 سنة و طولي 187 و وزني 84 و اعاني من نفس المشكل بعد البلوع انتفخ التدي عندي بس مع مرور الوقت الالم راح بس الانتفاخ فضل موجود و لحظت انو لم يكون البر','Musculoskeletal Diseases'),(25376,'انا كنت مدمن عادة سرية كنت افعلها فى اليوم ثلاث مرات فحدث للى انى اشعر بالم بين الخصيتين والشرج وخروج قطع جيلاتينية مع السائل المنوى وزاد ذلك بع الزواج الى حدوث سرعة شديدة فى القذف بالله عليكم دلونى افادكم الله','Sexual Health'),(1382519,'مشكتلي باختصار قبل مدة قصيرة كنت اعاني من بعض الدماميل داخل الانف وحاليا راح الالم ولكن اثارها لازالت ظاهرة وبشكل كبير انتفاخ بفتحة الانف الامر لا يسبب لي انسداد كامل او مشكل بالتنفس ولكن شكلها معيب بعض الشئ سؤالي هل يزول الانتفاخ بعد مدة ام يتطلب تدخل جراحي و شكرا مسبقا','Ear, Nose & Throat Problems'),(996877,'انا حامل بشهر الثالث واريد علاج يخفف الم الاسنان','Gynecology & Women Diseases'),(1521064,'السلام عليكم اليوم ١٢ من الدورة كان عندي بويضة ١٦ملم وباليوم١٣ عملت ابرة تفجيرية وباقي ع دورتي اسبوع ولا اشعر باي اعراض مثل ابرة الشهر الماضي سوى وخز في الرحم واحيانا المبايض','Gynecology & Women Diseases'),(1118531,'اريد ان استفسر عن ارتفاع الخصيه اليمنى وتحركها لوحدها عندما اكح او عندما احرك بطني للداخل مع ملاحظت سكون الخصيه اليمنى تماما','Urology & Venerology'),(1477843,'السلام عليكم انا شاب عمري 24 ادخن الشيشة منذ سنوات اعاني منذ عدة اشهر من الم في الصدر من طرف القلب مع الم خفيف في الذراع','Heart Disease'),(146862,'اشعر بآلام شديده في الذراعين وبذات في اعلى الذراعين حتى انني اشعر بخفس في الجلد وكان العظام في هذه للمنطقه قد نخرت وايضا اشعر تيبس في الجسم مع العلم انها تاتي في فترات متقطعه ليس دائما وتذهب اذا دهنت جسمي بزيت المساج من همالايا او اي زيت آخر للعظام','Musculoskeletal Diseases'),(1418416,'وضعت كريم بانثينول على حلمه الثدى عشان كان فيها تشققات بعد ما وضعته بقى فى حكه فى حلمه الثدى ودلوقت ورمه ومحمره اما بيبجي الهدوم عليها بحس بحكه وخاصه فى الثدي الايمين ممكن اعرف فى كريم معين احطه عشان الحكه دى تروح او ايه الحل','Dermatology'),(1352690,'انا فتاة عذراء اريد ان اسال بعد التبول اكرمكم الله هل يجب تنظيف فتحة البول اي اوجه الماء داخل فتحة البول اما فقط انظف الفرج من الخارج اي من الاشفار والاسفار الصغيرة من الخارج','Gynecology & Women Diseases'),(591979,'السلام عليكم انا اعاني من حكة في اصابع القدمين باستمرار وكل ما ازيد في الحك يزيد','Dermatology'),(647461,'هل صحيح حبوب microgynon ed تفيد في حالة بطانه الرحم الرقيقة اذا اخذت 6اشهر لزيادة السمك وهل مارفيلون افضل','Gynecology & Women Diseases'),(1476853,'السلام عليكم ما السبب في عدم ظهور حمل بعد اجراءتحليل الدم مع العلم ان اخر موعد لنزول الدورة قبل ٣٠ يوم اضافةالى تناولي مكملات غذائية وعلاج منظم الهرمونات','Gynecology & Women Diseases'),(335154,'انا دلوقتي والده بقالي خمس اشهر ولم تاتني الدوره الشهريه من اربع اشهر فاحضرت اختبار حمل لتاكد من النتيجه فكانت سلبيه فلاحظت انا بطني بتكبر فما سبب كبر بطني مدام لم يوجد حمل ارجو الرد وجزاكم الله خير','Gynecology & Women Diseases'),(116720,'ما علاج الاكتاب الشديد','Psychiatric Diseases'),(509988,'هل هناك علاج للتخلص من ترهلات البطن بعد الولاده','Gynecology & Women Diseases'),(1376908,'مساء الخير عمري 18 سنه ظهور بقعتين حمراء بعد ممارسه العاده السريه بدون اي كريمات او مزحلاقات ومكان البقعتين دول مكان العاده باصابع وبعدها كان بيومين باين ان زي الجلد اتجلط كده ارجو الرد وشكرا جدا','Sexual Health'),(564299,'هل نزول الدم يعني فقد العذريه اثناء انزلاق القضيب وليس بدخوله','Sexual Health'),(487204,'ماذا يعالج حبوب لوكسول','Pharmacology'),(1205707,'السلام عليكم ورحمة الله وبركاته انا عندي في منطقة الجبهة من الراس بعض النقاط من البهاق ومجهولة المنشا علما ليس عندنا امراض وراثيه في هذا المرض ربما يكون ناتج عن الخوف','Dermatology'),(831577,'السن 37 آنسه نزيف بالدورة الشهريه قطع وجود ورم ليفى اسفل وملامس للرحم نتيجة نشاط هرموني بدا العلاج ابريل 2016 وازداد الطين بل','Gynecology & Women Diseases'),(612106,'ما هي خطورة الدهنيات حول الكبد','Internal Medicine'),(653456,'ما اضرار انتفاخ العين من قرصة الناموس مع العلم انها ليست المرة الاولى كل مرة فالشتاء تقريبا','Ophthalmology & Eye Diseases'),(838325,'عندي الم عند تحريك العين اليمنى مع صداع في الراس اليمنى فقط','Ophthalmology & Eye Diseases'),(26921,'صاحبتي من فترة كان عندها صداع جامد وراحت لدكتور وبعد تحاليل واشعة طلع ان الكهلرباء كانت عليا في المخ بمعدل 80 عن المعدل الطبيعي والدكتور اعطاها ادوية وعملها سحب للشحنات الكهربيةوتعاني ايضامن صداع حادوقىءوزغللة في الرؤيةوطلب رنين اشعةمقطعيةع المخ وطلع الحالةnegative هل يعني ذلكوجودورم','Neurology'),(460494,'احس بالتعب الشديد بعد الافطار وانا ادرك ان السبب هو ارتفاع السكر لكن ماهو علاج هذا وكيف اتخلص من الارهاق الذي يصيبنيوشكرا','General Medicine'),(1067938,'اعاني من الام الحوض وانتفاخ الثدي وكدلك نزول قطرات من الدم علما انه صار جماع في فترة التبويض بين اليوم ال12 و 14 والاعراض المدكورة حدثت فاليوم ال20 من انقضاء الدورة','Gynecology & Women Diseases'),(565952,'من فضلك يا دكتور انا بعاني من سنين من رائحة الاسيتون في العرق مجرد معمل اي مجهود وعملالي مشاكل جامد لدرجة عدم الخروج من المنزل الا للضروري القصوي جدا ارجو الرد عاجل','Endocrinology'),(855256,'ما هي الكمية اليومية المحدودة لدواء kaleorid lp 600 mg','Pharmacology'),(856972,'هل هناك امكانية لعلاج هشاشة العظام او علي الاقل التقليل من اثاره','Musculoskeletal Diseases'),(676580,'an adel mafamtch','Psychiatric Diseases'),(405173,'اعاني من قشرة في فروة الراس بشكل كثيف ونوع القشرة ك المعجون ملتصقة براسي وقمت بحلاقة موس مرتين خلال سنه ومازالت المشكله اريد حل للتخلص منها','Dermatology'),(483631,'السلام عليكم ورحمة الله وبركاته استشارة الى طبيب نفسى لدى ابن عنده حاله يشعر بداخله انسان اخر يقول اشياء ومن داخله يرفضها ودخل فى مرحلة اكتئاب شديدة ما هو الحل افادكم الله','Psychiatric Diseases'),(1436183,'عمري ٣٥ سنة ومن حوالي اسبوع اكلت مكرونة بالكريمة وحصل لي حالة تعب شديدة بسبب الارتجاع وبعدها صار معاي كحة ناشفة ومرات احس بطعم معدني اذا كحيت ياليت تساعدوني بالعلاج','Respiratory Tract Diseases'),(338669,'انا مصابة بالانيميا المنجلية هل اقدر علي الزواج وانجاب الاطفال','Respiratory Tract Diseases'),(1074653,'اسمحوا اشكركم اولا وبعد هل سيزداد محيط قضيبي مع التقدم في العمر علما ابلغ من العمر حاليا 23 سنة ارجو الرد با افادة تامه وشفافيه','Sexual Health'),(1495294,'اعاني من حكة دائمة اسفل القضيب و اسفل الخصيتين نتج عنه احمرار و التهاب المنطقتين و كذلك جروح تشفى احيانا ثم تعود بالاضافة الى قلق دائم و عدم القدرة على لمس المنطقة احيانا هل هناك مرهم جيد لهذه المشكلة و شكرا جزيلا','Dermatology'),(1433465,'اعاني من زيادة في الوزن حاولت بكل الطرق انقاص وزني ولكن كل مرة الوزن يعوداو لا ينقص لا اعلم ماهي الطريقة الصحية والسليمة لانقاص وزني ارجو افادتي بنظام غذائي مناسب لانقاص الوزن','Nutrition'),(1064026,'ولكن يادكتور حبوب مانع الحمل بعد ان شفيت من الكيس منذ شهرين قال لي الدكتور اوقفيها والان آخد حبوب فوليك فقط','Gynecology & Women Diseases'),(1372024,'زرت الطبيب و قام بكل الفحوصات اللازمة من تنظير سيني و scanner و غيرها لاحظ طول القولون في مرحلة اولى و انثنائه في الزاوية اليسرى في مرحلة ثانية و من الاعراض الم في الزاوية اليسرى تحت القفص الصدري و غثيان في بعض الاحيان و صداع و امساك و اسهال و قيئ فهل يحتاج عملية جراحية ام لا و هل الطول سبب و شكرا','Digestive System Diseases'),(1541477,'كتب لي الطبيب حبوب الثايروكسين عيار 50 وظهرت نتيجه الفحص وكان قد انخفضت النسبة عن قبل وقال لي يجب اخذ الحبوب مره اخرى لمده شهر وللان ومع اتباعي للحمية الغذائية والرياضة ما زلت اعاني من الوزن الزائد ووزني ثابت لا ينزل ماذا افعل','Nutrition'),(96052,'متى تقل نبة الحمل فى الدم بعد الاجهاض','Gynecology & Women Diseases'),(378315,'السلام عليكم ورحمة الله و بركاته اما بعد بطن منفوخ و تاتي صعوب في خروج الغازات و الشكر','Internal Medicine'),(1619399,'الرجاء الرد لاني قلقة جدا وساتزوج قريبا ان شاء الله هل غشائي سليم وسينزف ام تم فضه لاني كنت ادخل طرف اصبعي فقط وليس كاملا في المهبل للتاكد من انتهاء الدورة ولم اكن اعلم اني بهذا يمكن ان اضر الغشاء فحصت الغشاء بالمراة وجدت به فتحة بالاسفل والغشاء نفسه ليس مسطح او مستوي ولكن يبدو كشفرات ثالثة','Sexual Health'),(219054,'25 سنة مررت بلحظات توتر فيها كثيرا فاحسست بصداع و حرارة وجهي بقيت 4 ايام على هذه الحال رحت عند الدكتور ضغطي 140 80 مع العلم اني اعاني من القولون العصبي و غازات محبوسة اناخائفة من هذا الارتفاع هل اصبت بمرض ارتفاع الدم او حالة عابرة و تزول ان شاء الله','Internal Medicine'),(1551544,'منذ 2008 كل مرة احس بٱلام حادة في احدى الخصيتين مرة تكون في اليمين و مرة اخرى بعد شهور تكون في اليسار و انتفاخ و احس بان هناك ماء حول الخصية لانها تصبح اثقل من الاخرى تدوم الوضعية من 2الى 4 ايام و ترجع الامور طبيعية جدا دون استعمال دواء هل الامر مخيف ام لا و ماهي الاسباب و طرق العلاج','Urology & Venerology'),(613504,'ماهي اسرع طريقة لخسارة الوزن في منطقة البطن','Nutrition'),(1551336,'انا اجهضت قبل شهر 26 10 وبعد اسبوعين صار جماع وفحصت اليوم وطلع في تكيس بالمبايض وفي كيسين داخل الرحم وفحص الدم طلع ايجابي والرحم فاتح هل بكون حمل بس مافي اعراض للحمل','Gynecology & Women Diseases'),(727368,'السلام عليكم انا عمري 27 وغير متزوجه اجريت فحص amh والنتيجه 18 هل هذا يعني صعوبه حملي طبيعي علما بانني لدي تكيس في المبايض ولخبطه في الدوره الشهريه ارجوا افادتي','Gynecology & Women Diseases'),(1511489,'كم المعدل الطبيعي لكل من الزنك وفيتامين د وسيولة الدم B12 و العمر 43 سنه ذكر','General Medicine'),(1299754,'انا مبتدء في الانسلين مند 20يوم تقريبا لكني اشعر بدواخ وتعب شديد من حين للى آخر وصداع في الراس وجع شديد في القلب عل هده اثار الانسلين','General Medicine'),(1464726,'هل الجماع في ايام التبويض يتم كل يوم ام لا','Gynecology & Women Diseases'),(835916,'انا حامل بالشهر الثاني ولدي تورم شديد و احمرار باللثته هل بالامكان معالجتها الان او الافضل الانتظار','Dental medicine'),(1387037,'خوف وخوف وخوف وعلع خوف','Psychiatric Diseases'),(971270,'تلامست انا وصديقي بالقضيب من الجنب قضيبي جنب قضيبه بدون عمل علاقة هل هذا الشي ينقل الفيروس لو كان فيه','Sexual Health'),(1345997,'انا حامل في الشهر الاول وتعرضت لضربه في اسفل الظهر وبدا يولمني وذهبت الى الطبيبه اعطتني مثبت هلما انني مجهضه قبل شهربن هل خطر','Gynecology & Women Diseases'),(891053,'السلام عليكم انا عمرى 27 عام متزوجه شعري قبل فترة كان يتساقط استخدمت شامبو هير استابيل ومقوي ومنعم زيت الجدايل وخف التساقط واقراص تريكو لجيك بس خفت مااستعملتا هل منها ضرر','Dermatology'),(1203727,'دكتور رجعتلي الدورة بعد الولادة القيصرية باربع اشهر وانقطعت هل هذا طبيعي وماهي الاسباب مع العلم اني ارضع بس مو كثير','Gynecology & Women Diseases'),(1377689,'دورتى كل ٢١يوم اتاخرت ٨ايام ونزول افرازات بنى ليست دم فى اليوم الخامس من التاخير مع العم انى كشفت من شهر وليس كان لدى مشاكل وعملت اختبار حمل دم سلبى','Gynecology & Women Diseases'),(359733,'انا عازب 31 سنة حصل معي قبل 15 سنة انزلاق في الظهر طقة حصل لي بعدها اني بدات افقد قوتي الجنسية حيث خف نمو شعر الوجه حتى الان وبدا حجم الخصيتين بالتناقص التدريجي بعد كل خروج للسائل المنوي مع العلم باني لا امارس العادة السرية نادرا ومعي دسك اسفل الظهر','Sexual Health'),(656206,'علاج نقص السائل المنوي وقلة الحركة للسائل','Sexual Health'),(728046,'انا اعاني من الم وارتخاء في الرجل اليسرى خاصة عند صعودالدرج','Musculoskeletal Diseases'),(448629,'معمعالجه اسافيه لمرض تكسر بالدم','Pediatrics & Child Health'),(113332,'كيف اتصرف مع الطفل عندما يبكي بدون صوووت وينقطع النفس فبعض الناس اما يقومون بهز الطفل ويرجع للبكاء او يمسحون على وجهه الماء فهل هذا تصرف سليم','Pediatrics & Child Health'),(142854,'لدي طفل عمره الان ثمان سنوات وزنه 12 كيلو ونموه ضعيف نسبة الدم عنده 7 الى 85 وكذالك تم عمل كشافه رنين مغناطيسي وافاد الدكاتره ان عنده ضمور في الدماغ بسيط جدا ما يسمى تاخر في النمو لا يعرف يتكلم الى بعض الكلمات البسيطه كا منادات امه او جده وبعض الكلام الغير مفهوم بنيته ضعيفه جدا فهمه ضعيف تم عرضه على اكثر من طبيب وقالو ان عنده فقر دم ناتج عن سبب في النخاع ويحتاج الى فحص من النخاع ولم اعمل ذالك الفحص ويتم اعطاه علاج عن طريق الحقن تحت الجلد لرفع نسبة الدم وكذالك تم نقل له دم اثلاث مرات ارجوا منكم افادتي ماذا اعمل لاني لم اجد تشخيص مقنع وشكرا','Pediatrics & Child Health'),(1038741,'انا عمري 17 اعاني من انحناء بالقضيب للاسفل بشكل كبير وعندي ضعف بالانتصاب وضعف الاحساس ومااقدر امارس العاده السريه الا بحاله واحده فقط في حالت الانحناء للاسفل لوسمحتم بغير اطب','Sexual Health'),(66174,'عندي طفلة مصابة بمرض الفينايل الانين فهل هناك دكتور استطيع استشارته في موضوع دواء الكوفان وشكرا لكم','Genetic diseases'),(73256,'انا لم يسبق لي الزواج وينزل معي ساىل ابيض قريب للمخاط بكثرة واحيانا يصدر راىحة كريهه ممايجعلني اقوم بتبديل ملابسي الداخليه كل خمس ساعات','Urology & Venerology'),(1159492,'اعاني من اسهال حاد و حراق في المستقيم عند التبرز و حراق في البول و في بعض الاحيان اطلاق الغازات وقرقرة في الامعاء','Digestive System Diseases'),(1271430,'السلام عليكم اصبحت اعاني في الآونة الاخيرة من اضطرابات كرغبه شديدة في البكاء وملل وارغب في البقاء وحيدة بعدما كنت اجتماعية للغاية وكل هذا بدون اي سبب','Psychiatric Diseases'),(1524216,'سويت عمليه كيس بارثولين وقعدت 6 ايام من العمليه وجتني دوره مدري دوره او لا وينزل مني دم غريب للعلم اكل مضاد ميجا موكس','Gynecology & Women Diseases'),(692345,'انا اعاني من الايدز و قمت بلعق فرج امراه ولكن فعلت هذا قبل ظهور ايه اعراض الشبيهة بالانفوانزا و غير ذلك هل من الممكن ان ينقل العدوى','Sexual Health'),(1171809,'دكتور من فضلك انا اتكسرت وانا بلعب كوره فرحت للدكتور جبستها وقالي تعال بعد اسبوع اعمل اشعه تانيه عملت اشعه قالي عضمه الصابع الثالث لحمت بفير موضعها فقمت بتركيب سلك يو9م 7رمضان','Musculoskeletal Diseases'),(1493481,'لديه بقعه صلعاء في البطن حوله الصره كبيره','Dermatology'),(1076351,'في الاشهر الاخيرة احس بانتفاخ كفوفي اذا صحيت من النوم ثم بدات احس بحرارة ونبض فيها امس وانا نايمة يدي اليسرى فقدت الاحساس فيها لفترة مع العلم اعاني من الام في الرقبة من عامين','Musculoskeletal Diseases'),(897588,'ظهور حبوب دم على كيس الصف و بكثرة بالاضافة لالم بالخصية اليمنى يمتذ احيانا للظهر و القدم ارجو الافادة و شكرا','Sexual Health'),(831806,'اجريت عملية انحراف وتيرة وقرينات منذ اسبوع تقريبا وحتى الآن لا اتنفس بشكل طبيعي فماالسبب','Ear, Nose & Throat Problems'),(318127,'هل يمكن ان يؤدي الخيار باي حاول من الاحوال الى السمنه في هذه الفتره اكل الخيار بشكل يومي وبشكل كبير يعني سلطة خيار وشوربة خيار','Nutrition'),(414576,'حدث معي شئ لاول مرة كنت امارس العادة وقبل ان يحدث انتصاب كامل وجد خروج سائل بة كمية من السائل المنوي وعند اكتمال الانتصاب قذفت السائل فما هذا مع العلم كنت مستثار في هذا اليوم','Sexual Health'),(847038,'كيف احصل على بشرة صافية في الوجه مع العلم ان بشرتي جافة','Dermatology'),(807027,'A lépoque je nai pas pu continuer mes études pour des raisons familiales Actuellement jai 58 ans je suis obsédé pour reprendre mes études le chemin nest pas facile par cette obsession je pense de temps en temps que je suis devenu psychiquement malade','Digestive System Diseases'),(1399750,'من البارحة مساء حوالي الساعة الثا منة كنت نائمة واستيقظت فاحسست ان الجهة اليمنى من الشفاه وطرف اللسان منملان نفس الاحساس عندما تاخذ ابرة البنج عند الذهاب لطبيب الاسنان وبقي هذا الشعور حتى الآن','Dental medicine'),(1615141,'اعاني من هرش في الفرج منذاكثر من 7 شهور وكل فتره بيظهر في جسمي علامات حساسيه وعندي مرض مناعي وقصور في الغده الدرقيه اخدت علاج كتير وروحت لدكتورة نسا كتبتلي جينودكتارين وماجبش اي نتيجه معايا للحكه','Gynecology & Women Diseases'),(1037253,'اخد 200mg utrogestan على شكل تحاميل من 10الى 25 من الدورة لكن في التحميله 9 نزل عليا افراز دم خفيف مع العلم عندي شهرين اخذها مك 15 25 لكن الدوره تجيني من التحميله 8 او 7','Gynecology & Women Diseases'),(888258,'هل تناول البيوتين يزيد من نمو شعر الجسم اليدين والرجلين','Dermatology'),(1343301,'عملت تقويم من شهر وواحدة من الدعامات وقعت النهاردا هل اعطيهاله يلزقها تاني ولا اي اللي هيحصل وتمنها كام','Dental medicine'),(1101640,'بعد ما اشاهد افلام الاباحية او تفكير جنسي اشعر ب النعاس ما سبب ذلك','Sexual Health'),(35074,'امي تعاني من الم في اليدين الاثنتين والم في الجسم باكمله وقرحة بالمعدة ما سبب دلك وهي عصبية','Neurology'),(519212,'لدي ضعف فى عدد الحيوانات المنوية والحركة ارجو العلاج المناسب','Urology & Venerology'),(1325673,'عندي نبذ مثل القلب فوق المعدة وهذا ليس قلون عصبي لان القلون يكون في السرة ولا اعرف ماهو هل مشكل في المعدة وانا عندي نقص في الحديد والفيتامين د ووزني 48كيلو ماسبب تلك النبذات','Internal Medicine'),(356848,'i have a swollen thyroid gland i did some tests and the results are tsh 103 t4 free 1568 t3 free 489what do you think im always tired i cant sleep at night my weight is normal im moody thank you','Endocrinology'),(1568116,'انا عندي ١٨ سنه وقمت بعملية تصحيح نظر ليزك وليس ليزر سطحي وانا بفكر اقدم في الكليه الحربيه وفي فتره مدتها ٩ شهور قبل التقديم هل عمليه الليزك هيظل ليها اثر في العين يمكن اكتشافه فبتالي هيمنعني من اجتياز الاختبارات ولا لا وشكرا','Ophthalmology & Eye Diseases'),(1123054,'السلام عليكمعند طفل عمرة 5 اشهر لاحظنا انه يحرك راسه كثيرا يمين يسار فوق تحت و بحركات عشوائية ليس فقط عند اقتراب نومه بل في جل الاوقات ممكن تفيدنا و هل فيه خطورة عليه','Pediatrics & Child Health'),(986732,'اعاني من آلام في الرقبة ماهو التخصص الدقيق اللي اقوم بمراجعة الطيب','Musculoskeletal Diseases'),(522422,'السلام عليكم دكتور الباطنية والمفاصل والروماتيزم اعطاني دوا Amiram نص حبة كل يوم الساعة 8 المساللنوم ساعات اطول وهو عمل معي جفاف بالفم وعططش هاد الشي باثر على الجسم','Pharmacology'),(1007435,'انا لم يحدث انا مارست الجماع لكني كنت العب مع شاب ويوم ظهرت نقطه دم بنيه كنت قبلها قد قابلته لكن ب3ايام وليست باقي طمث لانو انتهى باسبوع قبلها فهل فقدت عذريتي','Sexual Health'),(1587602,'عمري 33 سنه لا اعاني من اي امراض مرفق صوره قلبيECO هل الصوره جيده ام يوجد مشاكل ما معنى Abnormal septal motion ما معنى mild tricuspid regurgitation شكرا جزيلا','Musculoskeletal Diseases'),(513387,'كيف اجعل لون بشرتي موحدة','Dermatology'),(461807,'لدي مشكلة في شعر اللحية قليل جدا في الذقن اكثر من الخدود وايضا لاحظت وجود شعر اصفر خفيف على الخدود واسفل الفك شعر العانة كامل والابط خفيف عمري 28 سنة ارجوكم ما الحل','Dermatology'),(91584,'شعري كثير التساقط بعد استعمال الحنه السوداء منذ سنين الى اللان اعاني ارجو افادتي','Medical Herbs'),(1617830,'انا ذهب بلاسبوع سابع للكشف عن نبض الجنين لكن للاسف كان الحمل بكيس فارغ وانا حاليا بلاسبوع التاسع وجبت تحليل منزلي وعطا ايجابي هل هذا طبيعي ولا احتمال يكون في جنين','Gynecology & Women Diseases'),(1256023,'انا حامل في الشهر الثاني عملت تحليل جرثومة القطط وطلع التحليل IgG ٩٥ Igm 007 هل احتاج الى داوء مضاد','Gynecology & Women Diseases'),(105102,'السلام عليكم ارجو مساعدتي بوصف علاج لي حيث انني اعاني من ارتفاع في اللزوجه في الحيوانات المنويه','Sexual Health'),(224128,'قدمت اكثر من سؤال ولم يتم الرد ارحوا منكم الرد وابداء اسباب عدم الرد وشكرا','Musculoskeletal Diseases'),(876660,'الم اسفل البطن من اليسار مثل قطع بقطع وبشعر بالالم مع الحركه والتبول الالم كل شهر بعد الدوره يوم 14 وبعد الدوره في افرازات مع البول لون ابيض وقبل الدوره الثانيه بتروح العمر 44','Gynecology & Women Diseases'),(1615334,'هل ساحتاج الى ارتداء النظاره مره اخرى او سيقل النظر بعد اجراء عمليه ليزك من نوع فيمتو ليزك لان الطبيب اخبرنى عند الفحص ان سمك قرنيتى هو ما سيحتاجه بالظبط عند العمليه اى انه سيتم قشط القرنيه بالكامل فبالتالى لن يكون لى فرصه اخرى لاجراءها مستقبلا اذا فل النظر فاتمنى مساعده هل اجرى العمليه ام لا','Ophthalmology & Eye Diseases'),(1530046,'ضيق ف تنفس بقاله اربع ساعات وبروده ف الجسم','General Medicine'),(1371337,'دقات غير منتظمة للقلب بين الحين والاخر وخفقان','Heart Disease'),(1162250,'السلام عليكمقبل رمضان كنت اتناول سيرازيت صباحا و غيرت الميعاد بسبب الصومو انا ارضع و الآن غابت الدوره الشهريه هل يمكن حدوث حمل','Gynecology & Women Diseases'),(1179830,'اتناول ادوية اكتءاب هل يجب علي فحص الدم لاتاكد ان الدواء لم يسبب لي مشاكل اتناول دواء سيرمومنتيل و اتيميل','General Medicine'),(1080261,'سلام عليكم هل نقل الاجنه والنثانه فارغه يؤثر سلبا على نجاح التلقيح المجهري','Gynecology & Women Diseases'),(872734,'هل يمكن للبنت البكر ان يدر صدرها حليب و ماهي الاسباب و هل ياثر ذلك علي دورة الشهرية و زواج و انجاب في المستقبل و ما الحل','Gynecology & Women Diseases'),(274890,'اعاني من مشكله غريبه لدي بجانب الخصيتين خطوط لونها بنفسجي او موفي وكلتا الجهتين بجانب الخصيه يوجد جلد لين والخطوط متواجده في الفخذ وخلف الركبه وعند بجانب الخصيتين لا اشعر بحكه ولا اي شي هل لها علاقه بزياده الوزن','Sexual Health'),(707677,'عملت عملية دوالي كان االعدد26 مليون الحركة ضعيفة هي قبل العملية هل اتحسن مباشرة بعدالعمليةولم يوصف الدكتور اي دواءلي بعدالعمليةقال وضعي تمام هل احتاج لاي ادوية ملاحظة عندي وولدين','Sexual Health'),(1393133,'بستخدم زيت الزيتون والنارجيل والسمسم وجوز الهند والصبار واللوز والجرجير لشعرى وماسك البيض زيت الخروع مرتين اسبوعيا لاحظت قله في التساقط الحمد لله لكن هل كثافته تزيد بالوقت','Dermatology'),(750634,'وجود حبه تحت الابط ولكن ليس لها راس هل تذهب','Tumors'),(856179,'مسكن طبيعي لام القالون','Internal Medicine'),(321991,'انا روحت لدكتور جلديه علشان شعري بيتساقط قالتلي اعمل سونار علي المبايض وعملت السونار وطلع عندي تكيس فكتبتلي ادويه cidophage aldactone100 فا انا مش فاهمه ليه كتبتلي cidophage وهو داوء للسكر مع العلم اني بتناول كمان pantogar','Gynecology & Women Diseases'),(1386079,'السلام عليكم انا شاب عندي21 سنة وزني66 وطولي165 اشعر انني لم اكبر بعد ع الرغم من ظهور علامات الذكورة لدي الا ان قوة تحملى واعصابي وطولي كالاطفال وطولي لم يتغير منذ سن17 سنة','Endocrinology'),(94032,'زوجى تعرض لحادث حركة فى2003 نتج عته كسر فى الفخذ الايمن تم عمل مسطرة ادت العملية الى قصر الرجل اليمنى عن اليسرى بمقدار خمسة سنتمتر والعظام لم تلتحم مع بعضها وبعتمد على المسطرة امكانبة العلاج وكيفيتها','Musculosceletal Diseases'),(220052,'دواء لعلاج كثرة التحدث مع النفس و احمرار الوجه و الخجل مع ان يكون الدواء غير مكلف و بدون استشارة الطبيب و بارك الله فيكم على هذا الموقع القيم','Psychiatric Diseases'),(1035014,'متزوج حديثا فضضت غشاء البكارة ثم جاءت الدورة الشهرية ثم بعدها جامعت مرتين تحس بالم عند الادخال لاني لم ادخل القضيب كاملا بعد كما اني وجدت بعض قطرات الدم فما الحل للحالتين','Sexual Health'),(1281373,'اذا كان تحليل تعداد الدم الشامل وتحليل ترسيب الدم طبيعي في احتمال وجود سرطان بالجسم','Tumors'),(1411360,'في البداية كنت اشعر بوجود شيء عالق في اعلى حلقي و ذهبت الى الطبيب فلم استفد شيء و مر على هذه الحالة قرابة 3 شهور والآن اعاني بالاضافة لذلكمن الم و تشنج في المعدة و الامعاء','Digestive System Diseases'),(1064466,'كيف','General Medicine'),(184698,'ماهي اسباب واعراض والوقاية والعلاج لحصى الكلى','Urology & Venerology'),(512317,'الرجاء اريد طريقه طبيعيه للتسمين اعاني مٓـ❧•ـن النحافه الرجاء ساعدوني','Nutrition'),(1298716,'عمري 26 سنة ووزني 45 كغ وثديي صغير جدا','Gynecology & Women Diseases'),(355612,'هل الشذوذ الجنسي هو سبب الاصابة بالايدز ام يشترط ان احدها مصاب به لينقله للآخر','Sexual Health'),(1340948,'ضيق في التنفس يجيني اثناء النوم وبمجرد ما استيقظ وانهض واجلس لمدة خمس دقايق تروح','Respiratory Tract Diseases'),(823213,'اعاني منعدم اكتمال نمو عضلة القلب هل هذا المرض خطير','Heart Disease'),(349457,'شاب عمري 23 سنه اعاني من نحافه مفرطه وخاصة في الساعدين فهل هناك علاج لزيادة كثافة العظام في الساعدين وهناك مشكله اخري اني لم احتلم طول حياتي وحلمة ثدي صغيره ومتداخله','Musculoskeletal Diseases'),(1612535,'لانو بشرتي تعبانة وسمره ورايه دوام جامعة ڪـلش ضروري','Pediatrics & Child Health'),(1343554,'اسباب زيادة الرغبة الجنسية وهل هناك ادوية لتخفيفها او الحد منها','Sexual Health'),(1408933,'عمري 23 غير متزوجة اعاني من تكيسات او اورام مختلفه الحجم بين الثديين تظهر وتختفي من تلقاء نفسها ولكنها مؤلمه اعدادها اكثر من 2 الى 3 غالبا ما الحل وشكرا','General Surgery'),(792587,'نزول بقعة دم بسيطة ثم توقفها علما ان الدورة كانت متاخرة حوالي ١٢ يوم رغم ان دورتي منتظمة وانا اعاني من التهابات فطرية في المهبل هل هذا هو السبب وانا لست حامل','Gynecology & Women Diseases'),(678212,'س ما هي الاسعافات الاوليه لمعالجة ضهور بقعه حمراء دمويه في بياض العين وبصورة مفاجاه','Ophthalmology & Eye Diseases'),(1541118,'بناتى الثلاثة ١٢ سنة و٨ سنوات والاخيرة سنة درجة حرارتهم بتعلى بدون اى اعراض وبتنزل بعد ماياخدوا بروفين شراب ممكن تشخيص علما بانهم بيمارسو الحياة بطريقة طبيعية جدا','Pediatrics & Child Health'),(476066,'كيف تتم عملية حساب ايام التبويض ادا كان عدد ايام الدورة 5 ايام والفترة من نهايه الدورة الى بدايه الدورة الجديدة 21','Gynecology & Women Diseases'),(518332,'يادكتور ماهي الامور التي تجعلني اجامع زوجتي يوميا','Sexual Health'),(1389273,'من اجل كتابة نص سينمائي','Pharmacology'),(1256812,'اعاني من التهاب ملتحمة متكرر ووجهوني اطباء العيون الى طبيب مناعة ذاتية اعاني من الم في المفاصل ونتيجة التحاليل لا يوجد روماتيزم المسكنات متل توريكوس تسكن الالم ولكم الشكر','Ophthalmology & Eye Diseases'),(618312,'مرحبا بدي اسال ازا في اثار جانبية او خطورةمن عملية اخذ عظمة من الحوض هو المريض معو ورم بعطم بعقله اصبع الخنصر يعني بدهم يخذوا من الحوض يحطو مكان العقله شكرا لكم','Musculosceletal Diseases'),(821807,'السلام عليكم عمري 21 سنة و اعاني من الام في الج
[truncated: 2,734,521 more chars]
